# Supplementary material for: Genome-Wide Identification and Molecular Characterization of the Growth-Regulating Factors-Interacting Factor Gene Family in Tomato
Source: Genes (Basel). 2020 Nov 28;11(12):1435. doi: 10.3390/genes11121435 (PMC7760089; doi:10.3390/genes11121435)
Supplement: Supplementary file 1 [file genes-11-01435-s001.zip]

Archive with 5 entries (4 files):
- Supplementary Files/
- Supplementary Files/Table S1 . List of primers used in this study.xlsx
- Supplementary Files/Table S2. Protein sequences of GIFs from Arabidopsis, rice, maize, potato, and tomato.xlsx
- Supplementary Files/Table S3. Expression profile of SlGIF genes in 536 samples.xlsx
- Supplementary Files/Table S4. List of transcriptome analysis .xlsx
