# Supplementary material for: Genome-Wide Identification and Molecular Characterization of the Growth-Regulating Factors-Interacting Factor Gene Family in Tomato
Source: Genes (Basel). 2020 Nov 28;11(12):1435. doi: 10.3390/genes11121435 (PMC7760089; doi:10.3390/genes11121435)
Supplement: Supplementary file 1 [file genes-11-01435-s001.zip › Supplementary Files/Table S1 . List of primers used in this study.xlsx]

## Sheet: Sheet1
name	sequence(5'-3')	experiments
SlGIF1a-Q-FW	ACCTCATGGTGGTGGTTTCTCTCA	RT-PCT
SlGIF1a-Q-RV	CGCCCTTCAGCAGACATACTACTCC
SlGIF1b-Q-FW	GCAGGGAGGGGCACATTACC
SlGIF1b-Q-RV	GCCATAGAGCATTGAGGAAGAGGA
SlGIF2-Q-FW	GCTATTTCCAAACTGCCTTTCCAGC
SlGIF2-Q-RV	GTAGGTCCAAAACCATATTGGCCTTG
SlGIF3-Q-FW	GCCAACAGTGGAATGCACTCCA
SlGIF3-Q-RV	TGACCATCAGCACCCGAAGG
actin-Q-FW	GTCCTCTTCCAGCCATCCAT
actin-Q-RV	ACCACTGAGCACAATGTTACCG
SlGIF1a-YFP-FW	CTAGTGAATTCATCGATGGATCCATGCAGCAGCACCTGATGCAGAT	subcelluar localization
SlGIF1a-YFP-RV	CTCATCTCGAGCCCGGGGGTACCATCCTCAGAAGCTTTCAG
SlGIF1b-YFP-FW	CTAGTGAATTCATCGATGGATCCATGCAGCAGCAGCACCTG
SlGIF1b-YFP-RV	CTCATCTCGAGCCCGGGGGTACCATTCCCATCTTCAGAAG
SlGIF2-YFP-FW	CTAGTGAATTCATCGATGGATCCATGCAACAGCAGCAGCAGCCAC
SlGIF2-YFP-RV	CTCATCTCGAGCCCGGGGGTACCCTCCCTCTCACCGTTAAC
SlGIF3-YFP-FW	CTAGTGAATTCATCGATGGATCCATGCAGCAACCACCATCG
SlGIF3-YFP-RV	CTCATCTCGAGCCCGGGGGTACCCTTGCGTTCTTCTGAGAC
SlGIF1a-BD-FW	TCTCAGAGGAGGACCTGCATATGATGCAGCAGCACCTGATGCAGAT	yeast two-hybrid assay
SlGIF1a-BD-RV	TTATGCGGCCGCTGCAGGTCGACGTCAATCCTCAGAAGCTTTCAG
SlGIF1b-BD-FW	TCTCAGAGGAGGACCTGCATATGATGCAGCAGCAGCACCTG
SlGIF1b-BD-RV	TTATGCGGCCGCTGCAGGTCGACGTTAATTCCCATCTTCAGAAG
SlGIF2-BD-FW	TCTCAGAGGAGGACCTGCATATGATGCAACAGCAGCAGCAGCCAC
SlGIF2-BD-RV	TTATGCGGCCGCTGCAGGTCGACGCTACTCCCTCTCACCGTTAAC
SlGIF3-BD-FW	TCTCAGAGGAGGACCTGCATATGATGCAGCAACCACCATCG
SlGIF3-BD-RV	TTATGCGGCCGCTGCAGGTCGACGTCACTTGCGTTCTTCTGAGAC
SlGRF1-AD-FW	ACGTACCAGATTACGCTCATATGATGGCGGCGGAGAATGGGTAC
SlGRF1-AD-RV	TACGATTCATCTGCAGCTCGAGCTCAAGCATCGTTTGGGGAACAAGAACT
SlGRF2-AD-FW	ACGTACCAGATTACGCTCATATGATGAGTGGGACCTCAACGACATC
SlGRF2-AD-RV	TACGATTCATCTGCAGCTCGAGCTCAAGCATCTGCACATTTAGGG
SlGRF3-AD-FW	ACGTACCAGATTACGCTCATATGATGAGTGGCACCTCTACATC
SlGRF3-AD-RV	TACGATTCATCTGCAGCTCGAGCTCAAGTATCATTTGGAGAGCA
SlGRF4-AD-FW	ACGTACCAGATTACGCTCATATGATGATGAGTAGTACAGGAAGAAG
SlGRF4-AD-RV	TACGATTCATCTGCAGCTCGAGCTCATTTCTCATTAGTAGTGATG
SlGRF5-AD-FW	ACGTACCAGATTACGCTCATATGATGGACTTTGGGGGTTTGGA
SlGRF5-AD-RV	TACGATTCATCTGCAGCTCGAGCTTACATGGCAGGTAGGGTTGG
SlGRF6-AD-FW	ACGTACCAGATTACGCTCATATGATGGATTTTGGAGGGTTGATG
SlGRF6-AD-RV	TACGATTCATCTGCAGCTCGAGCCTAGTGTTTGTTCTTAATCAAAC
SlGRF7-AD-FW	ACGTACCAGATTACGCTCATATGATGGAAAAGGGAGAAAACACTG
SlGRF7-AD-RV	TACGATTCATCTGCAGCTCGAGCTCACCCGATGAAGTCGAGTCCG
SlGRF8-AD-FW	ACGTACCAGATTACGCTCATATGATGGGTCATCATCAAGATGTTC
SlGRF8-AD-RV	TACGATTCATCTGCAGCTCGAGCCTATCTTAACCACTGGAATTG
SlGRF10-AD-FW	ACGTACCAGATTACGCTCATATGATGCAGCTTCATCTATTCTC
SlGRF10-AD-RV	TACGATTCATCTGCAGCTCGAGCCTAATGCGACACAAATGCTGG
SlGRF11-AD-FW	TCTCAGAGGAGGACCTGCATATGATGGACTTCAAGTTGAAGCAATGG
SlGRF11-AD-RV	TTATGCGGCCGCTGCAGGTCGACGTCAAGTGGTAACATAACTAGCC
SlGRF12-AD-FW	ACGTACCAGATTACGCTCATATGATGGACTTCAATATGAAGCAATGG
SlGRF12-AD-RV	TACGATTCATCTGCAGCTCGAGCTCAAGTGCTAATATAGCTGGCC
SlGRF13-AD-FW	ACGTACCAGATTACGCTCATATGATGGAACTCAAAATCTCACCTC
SlGRF13-AD-RV	TACGATTCATCTGCAGCTCGAGCTTAATTCATTGGTAGACCAATGG
