# Supplementary material for: Genome-Wide Identification and Molecular Characterization of the Growth-Regulating Factors-Interacting Factor Gene Family in Tomato
Source: Genes (Basel). 2020 Nov 28;11(12):1435. doi: 10.3390/genes11121435 (PMC7760089; doi:10.3390/genes11121435)
Supplement: Supplementary file 1 [file genes-11-01435-s001.zip › Supplementary Files/Table S2. Protein sequences of GIFs from Arabidopsis, rice, maize, potato, and tomato.xlsx]

## Sheet: Sheet1
>OsGIF1
MQQQHLMQMNQGMMGGYASPTTVTTDLIQQYLDENKQLILAILDNQNNGKVEECARNQAKLQHNLMYLAAIADSQPPQTAAMSQYPSNLMMQSGARYMPQQSAQMMAPQSLMAARSSMMYAQPALSPLQQQQQQQAAAAHGQLGMGSGGTTSGFSILHGEASMGGGGGGGGAGNSMMNAGVFSDFGRGGGGGGKEGSTSLSVDVRGANSGAQSGDGEYLKGTEEEGS
>OsGIF2
MQQQMAMPAGAAAAAVPPAAGITTEQIQKYLDENKQLILAILENQNLGKLAECAQYQAQLQKNLLYLAAIADAQPPQNPGSRPQMMQPGATPGAGHYMSQVPMFPPRTPLTPQQMQEQQQQQLQQQQAQALAFPGQMLMRPGTVNGMQSIPVADPARAADLQTAAPGSVDGRGNKQDATSEPSGTESHKSAGADNDAGGDIAEKS
>OsGIF3
MQQQPMPMPAQAPPTAGITTEQIQKYLDENKQLILAILENQNLGKLAECAQYQAQLQKNLLYLAAIADTQPQTTISRPQMVPHGASPGLGGQYMSQVPMFPPRTPLTPQQMQEQQLQQQQAQLLSFGGQMVMRPGVVNGIPQLLQGEMHRGADHQNAGGATSEPSESHRSTGTENDGGSDFGDQS
> AtGIF1/AN3
MQQHLMQMQPMMAGYYPSNVTSDHIQQYLDENKSLILKIVESQNSGKLSECAENQARLQRNLMYLAAIADSQPQPPSVHSQYGSAGGGMIQGEGGSHYLQQQQATQQQQMTQQSLMAARSSMLYAQQQQQQQPYATLQHQQLHHSQLGMSSSSGGGGSSGLHILQGEAGGFHDFGRGKPEMGSGGGGEGRGGSSGDGGETLYLKSSDDGN
> AtGIF2
MQQQQSPQMFPMVPSIPPANNITTEQIQKYLDENKKLIMAIMENQNLGKLAECAQYQALLQKNLMYLAAIADAQPPPPTPGPSPSTAVAAQMATPHSGMQPPSYFMQHPQASPAGIFAPRGPLQFGSPLQFQDPQQQQQIHQQAMQGHMGIRPMGMTNNGMQHAMQQPETGLGGNVGLRGGKQDGADGQGKDDGK
>AtGIF3
MQQSPQMIPMVLPSFPPTNNITTEQIQKYLDENKKLIMAILENQNLGKLAECAQYQALLQKNLMYLAAIADAQPQPPAATLTSGAMTPQAMAPNPSSMQPPPSYFMQQHQAVGMAQQIPPGIFPPRGPLQFGSPHQFLDPQQQLHQQAMQGHMGIRPMGLNNNNGLQHQMHHHETALAANNAGPNDASGGGKPDGTNMSQSGADGQGGSAARHGGGDAKTEGK
>SlGIF1b
MQQQHLMQMQPMMAAYYPNNVTTDHIQQFLDENKSLILKIVESQNSGKISECAESQAKLQRNLMYLAAIADSQPQPPNMHSQLASGGMMQGGAHYLQQQQAQQLTTQSLMATTRSSSSMLYGQQQQLSSLQQHQAAAYHSQQLGMSSSGGGSSGGLHMLQSENTHSGSTGGGCFPDFGRGLGSANKLEMGGSMSDQGRGGSSSGHGGDGGENLYLKSSEDGN
>SlGIF2
MQQQQQPQPQTLNSAPPLPLSAITTEQIQKFLDENKNLILAILENQNLGKLSECAQYQAMLQKNLMYLAAIADAQPQQSAATSQAQSTPQLGNQMQQTQAALQQQQQQGVAISKLPFQLNALPTQEQQQQMLQFQQQQQFQGQYGFGPTANNAMRQLMQPGLNSSGTMDVRGNKQGSLEGNPSDGLGKSGGRHVNGERE
>SlGIF1a
MQQHLMQMQPMMAAYYPTNVTTDHIQQYLDENKSLILKIVESQNSGKLSECAENQARLQRNLMYLAAIADSQPQPSSMHSQFSSGGMMQPGTHSYLQQQQQQQQAQQMATQQLMAARSSSMLYGQQQQQSQLSQYQQGLHSSQLGMSSGSGGSTGLHHMLQSESSPHGGGFSHDFGRANKQDIGSSMSAEGRGGSSGGENLYLKASED
>SlGIF3
MQQPPSMMPSFPSANITTEQIQKYLDENKTLILAILDHQNLGKLAECAQYQAKLQKNLMYLAAIADAQPQSPAIPTQMAPHPAMQQGGFYMQHPQAAAMTQQQGMFTSKMPLQFNNPQQLHDQQQLQHQQLQRQQQGMQLGGANSGMHSILGVTSNVSQLTTSGAGDARGGNKQDNSETDPSGADGQASSVTAQVSEERK
>ZmGIF1
mqqqhlmqmnqnmmggytspaavttdliqqyldenkqlilaildnqnngkaeecerhqaklqhnlmylaaiadsqppqtaplsqypsnlmmqpgprymppqsgqmmnpqslmaarssmmyahpslsplqqqqaahgqlgmapggggggttsgfsilhgeasmggggagagagnnmmnagmfsgfgrsgsgakegstslsvdvrggtssga qsgdgeylkv gteeegs
>ZmGIF2
mqqqmpmppa paaaaaaapp aagitteqiq kyldenkqli lailenqnlg klaecaqyqaqlqknllyla aiadaqpqppqnpagrpqmmqpgivpgaghymsqvpmfpprtpltpqqmqeqqqqqqfqqqqqqvqaltfpgqmvmrpgtingmqqqqpmqadparaaaelqqaapipadgrgskqdtaggassepsaneshksatgadt eaggdvaeks
>ZmGIF3
mpmqpqapsmtpaagitteqiqkyldenkqlilailenqnlgklaecaqyqsqlqknllylaaiadaqpetavsrpqmappgaspgvgqymsqvpmfpprtpltpqqmleqqlqqqqaqllnfsgqmvarpgmvngmlqamqvqqaqpsp vmnrpdaggi asepsgtesh rtstggdngggsd
>StGIF1
MQQHLMQMQPMMAAYYPTNVTTDHIQQYLDENKSLILKIVESQNSGKLSECAENQARLQRNLMYLAAIADSQPQPSSMHSQFSSGGMMQPGTHSYLQQQQQQQQAQQMATQQLMAARSSSMLYGQQQQQQQQSQLSQFQQGLHSSQLGMSSGSGGSTGLHHMLQSESSPHGGGFSHDFGRANKQDIGSSMSAEGRGGSSGGDGGENLYLKASED
>StGIF2
MQQQHLMQMQPMMAAYYPNNVTTDHIQQFLDENKSLILKIVESQNSGKISECAESQAKLQRNLMYLAAIADSQPQPPSMHSQLASGGMMQGGAHYMQQQQAQQLTTQSLMAAARSSSSMLYGQQQQQQLSSLQQQQAAYHSQQLGMSSSGGGSSSGLHMLQSENTHNASIGGGGFPDFGRGLGSGNKHEMGSSMSDQGRGGSSSGHGGDGGENLYLKSSEDGN
>StGIF3
MQQQPQPPTLNSAPPLPLSAITTEQIQKFLDENKNLILAILENQNLGKLSECAQYQAMLQKNLMYLAAIADAQPQQSAATSQAPSTPQLGNQMQQTQAALQQQQQQGVAISKLPFQLNALPTQEQQQQMLQFQQQQQFQGQYGFGPTANNAMRQLMQPGLNSSGTMDVRGNKQGSLEGNPSDGLGKSGGRHVNVERE
>StGIF4
MQQPPPMIPMMPSFPSPNITTEQIQKYLDENKTLILAILDHQNLGKLAECAQYQAKLQKNLMYLAAIADAQPQSPALPTQMTPHPAMQQGGFYMQHPQAAAMTQQQGMFTSKMPLQFNNPQQLHDQQQLQHQQLQRQQQGMQLGGANSGMHSTLGSTSNVSQLTTSGAGDARGGNKQDNSEAGADGQASSVTAQVSEERK
