# Supplementary material for: Genome-Wide Identification and Molecular Characterization of the Growth-Regulating Factors-Interacting Factor Gene Family in Tomato
Source: Genes (Basel). 2020 Nov 28;11(12):1435. doi: 10.3390/genes11121435 (PMC7760089; doi:10.3390/genes11121435)
Supplement: Supplementary file 1 [file genes-11-01435-s001.zip › Supplementary Files/Table S3. Expression profile of SlGIF genes in 536 samples.xlsx]

## Sheet: Sheet1
			SlGIF1a	SlGIF1b	SlGIF2	SlGIF3	SlGRF1	SlGRF2	SlGRF3	SlGRF4	SlGRF5	SlGRF6	SlGRF7	SlGRF8	SlGRF9	SlGRF10	SlGRF11	SlGRF12	SlGRF13
ID	genotype	sample	normlized expression (RPKM)	normlized expression (RPKM)	normlized expression (RPKM)	normlized expression (RPKM)	normlized expression (RPKM)	normlized expression (RPKM)	normlized expression (RPKM)	normlized expression (RPKM)	normlized expression (RPKM)	normlized expression (RPKM)	normlized expression (RPKM)	normlized expression (RPKM)	normlized expression (RPKM)	normlized expression (RPKM)	normlized expression (RPKM)	normlized expression (RPKM)	normlized expression (RPKM)
S0001	M82	fruit, red ripe, M82	0.46	0	26.56	27.64	12.98	0.54	0.32	0	0	0	0	0	0	0	0	0.25	0
S0002	43831	fruit, red ripe, S. pennellii IL1-1	1.15	0	22.24	20.53	13.31	0.42	0.38	0	0	0	0	0	0	0	0	1.14	0
S0003	2001-01-02	fruit, red ripe, S. pennellii IL1-1-2	0.75	0	33.69	26.42	11.04	0.32	0.27	0	0	0	0	0	0	0	0	0.27	0
S0004	2001-01-03	fruit, red ripe, S. pennellii IL1-1-3	0.37	0	28.59	18.41	14.73	0.33	0.1	0	0	0	0	0	0	0	0	0.12	0
S0005	43832	fruit, red ripe, S. pennellii IL1-2	0.77	0	29.75	22.13	11.34	0.49	0.31	0	0	0	0	0	0	0	0	0.31	0
S0006	43833	fruit, red ripe, S. pennellii IL1-3	0.34	0	27.64	35.23	11.45	0.27	0.39	0	0	0	0	0	0	0	0	0.06	0
S0007	43834	fruit, red ripe, S. pennellii IL1-4	1	0	22.3	26.8	7.59	0.29	0.15	0	0	0	0	0	0	0	0	0.24	0
S0008	2001-04-18	fruit, red ripe, S. pennellii IL1-4-18	0.71	0	29.7	28.63	9.3	0.58	0.18	0	0	0	0	0	0	0	0	0.13	0
S0009	43862	fruit, red ripe, S. pennellii IL2-1	0.45	0	19.07	26	10.71	0.61	0.08	0	0	0	0	0	0	0	0	0.13	0
S0010	2002-01-01	fruit, red ripe, S. pennellii IL2-1-1	0.74	0	24.6	22.49	13.15	1.1	0.78	0	0	0	0	0	0	0	0	0.29	0
S0011	43863	fruit, red ripe, S. pennellii IL2-2	0.31	0	28.25	21.46	8.16	0.22	0.45	0	0	0	0	0	0	0	0	0.08	0
S0012	43864	fruit, red ripe, S. pennellii IL2-3	0.1	0	28.49	36	10.38	0.61	0.33	0	0	0	0	0	0	0	0	0.03	0
S0013	43865	fruit, red ripe, S. pennellii IL2-4	1.25	0	35.57	28.45	8.59	0.38	0.45	0	0	0	0	0	0	0	0	0.2	0
S0014	43866	fruit, red ripe, S. pennellii IL2-5	1.39	0	26.77	24.74	14.7	0.59	0.5	0	0	0	0	0	0	0	0	0.23	0
S0015	43867	fruit, red ripe, S. pennellii IL2-6	1.34	0	30.53	28.34	14.28	0.82	0.3	0	0	0	0	0	0	0	0	0.14	0
S0016	2002-06-05	fruit, red ripe, S. pennellii IL2-6-5	0.77	0	26.52	26.22	6.41	0.26	0.09	0	0	0	0	0	0	0	0	0.05	0
S0017	43891	fruit, red ripe, S. pennellii IL3-1	0.9	0	28.09	30.57	7.76	0.53	0.35	0	0	0	0	0	0	0	0	0.13	0
S0018	43892	fruit, red ripe, S. pennellii IL3-2	0.88	0	20.98	26.59	9.88	0.4	0.6	0	0	0	0	0	0	0	0	0.02	0
S0020	43894	fruit, red ripe, S. pennellii IL3-4	2.13	0	26.36	25.38	11.33	0.14	0.86	0	0	0	0	0	0	0	0	0.47	0
S0021	43895	fruit, red ripe, S. pennellii IL3-5	0.16	0	32.16	44.11	7.22	0.31	0.22	0	0	0	0	0	0	0	0	0.31	0
S0022	43922	fruit, red ripe, S. pennellii IL4-1	1.59	0	26.54	21.34	10.85	0.36	0.47	0	0	0	0	0	0	0	0	0.05	0
S0023	2004-01-01	fruit, red ripe, S. pennellii IL4-1-1	1.29	0	30.6	27.62	9.75	0.35	0.26	0	0	0	0	0	0	0	0	0.21	0
S0024	43923	fruit, red ripe, S. pennellii IL4-2	1.69	0	23.69	27.55	12.94	0.58	0.52	0	0	0	0	0	0	0	0	0.23	0
S0025	43924	fruit, red ripe, S. pennellii IL4-3	0.3	0	37.9	24.91	13.16	0.72	0.46	0	0	0	0	0	0	0	0	0.32	0
S0026	2004-03-02	fruit, red ripe, S. pennellii IL4-3-2	0.15	0	31.25	20.81	11.84	0.13	0.57	0	0	0	0	0	0	0	0	0.04	0
S0027	43925	fruit, red ripe, S. pennellii IL4-4	3.5	0	18.5	16.52	18.51	0.44	0.21	0	0	0	0	0	0	0	0	0.48	0
S0028	43952	fruit, red ripe, S. pennellii IL5-1	0.91	0	32.08	26.51	12.24	0.24	0.43	0	0	0	0	0	0	0	0	0.13	0
S0029	43953	fruit, red ripe, S. pennellii IL5-2	0.47	0	25.35	26.03	14.95	0.53	0.41	0	0	0	0	0	0	0	0	0.21	0
S0030	43954	fruit, red ripe, S. pennellii IL5-3	1.46	0	28.47	25.13	9.25	0.55	0.72	0	0	0	0	0	0	0	0	0	0
S0031	43955	fruit, red ripe, S. pennellii IL5-4	2.02	0	29.71	27.8	11.13	0.25	0.3	0	0	0	0	0	0	0	0	0.21	0
S0032	43956	fruit, red ripe, S. pennellii IL5-5	1.37	0	24.76	20.8	8.83	0.58	0.5	0	0	0	0	0	0	0	0	0.14	0
S0034	43984	fruit, red ripe, S. pennellii IL6-2	0.88	0	24.85	12.54	8.88	0.21	0	0	0	0	0	0	0	0	0	0.08	0
S0035	2006-02-02	fruit, red ripe, S. pennellii IL6-2-2	1.93	0	14.75	26.19	3.37	0.25	0.12	0	0	0	0	0	0	0	0	0.09	0
S0036	43985	fruit, red ripe, S. pennellii IL6-3	0.77	0	19.99	14.98	11.73	0.06	0.27	0	0	0	0	0	0	0	0	0.83	0
S0037	43986	fruit, red ripe, S. pennellii IL6-4	1.3	0	29.82	27.27	13.55	0.62	0.5	0	0	0	0	0	0	0	0	0.07	0
S0038	44013	fruit, red ripe, S. pennellii IL7-1	0.66	0	29.19	25.79	8.23	0.45	0.22	0	0	0	0	0	0	0	0	0.22	0
S0039	44014	fruit, red ripe, S. pennellii IL7-2	0.53	0	26.84	24.54	9.79	0.45	0.28	0	0	0	0	0	0	0	0	0.08	0
S0040	44015	fruit, red ripe, S. pennellii IL7-3	0.64	0	21.3	24.35	9.86	0.62	0.38	0	0	0	0	0	0	0	0	0.74	0
S0041	44016	fruit, red ripe, S. pennellii IL7-4	1.08	0	30.98	30.87	12.34	1.32	0.49	0	0	0	0	0	0	0	0	0.09	0
S0042	2007-04-01	fruit, red ripe, S. pennellii IL7-4-1	0.85	0	27.67	29.06	16.18	1.01	0.63	0	0	0	0	0	0	0	0	0.04	0
S0043	44017	fruit, red ripe, S. pennellii IL7-5	1.2	0	25.02	30.49	12.7	1.03	0.58	0	0	0	0	0	0	0	0	0.22	0
S0044	2007-05-05	fruit, red ripe, S. pennellii IL7-5-5	0.88	0	25.69	22.85	13.26	0.66	0.39	0	0	0	0	0	0	0	0	0.14	0
S0045	44044	fruit, red ripe, S. pennellii IL8-1	1.11	0	35.21	29.42	10.46	1.01	1.09	0	0	0	0	0	0	0	0	0.17	0
S0046	2008-01-01	fruit, red ripe, S. pennellii IL8-1-1	0.72	0	29.6	34.75	11.92	1.11	0.89	0	0	0	0	0	0	0	0	0.05	0
S0047	2008-01-05	fruit, red ripe, S. pennellii IL8-1-5	0.85	0	28.21	21.15	11.27	0.76	0.66	0	0	0	0	0	0	0	0	0.31	0
S0048	44045	fruit, red ripe, S. pennellii IL8-2	0.35	0	24.73	31.54	17.01	0.37	0.09	0	0	0	0	0	0	0	0	0.28	0
S0049	2008-02-01	fruit, red ripe, S. pennellii IL8-2-1	0.28	0	22.95	24.63	8.99	0.51	0.13	0	0	0	0	0	0	0	0	0.1	0
S0050	44046	fruit, red ripe, S. pennellii IL8-3	0.24	0	32.85	32.02	10.27	0.27	0.5	0	0	0	0	0	0	0	0	0.17	0
S0051	2008-03-01	fruit, red ripe, S. pennellii IL8-3-1	1.36	0	21.88	19.98	6.11	0.18	0.15	0	0	0	0	0	0	0	0	0.12	0
S0052	44075	fruit, red ripe, S. pennellii IL9-1	1.05	0	22.76	17.02	11.46	0.54	0.7	0	0	0	0	0	0	0	0	0.23	0
S0053	2009-01-02	fruit, red ripe, S. pennellii IL9-1-2	0.67	0	32.81	28.24	13.64	0.52	0.45	0	0	0	0	0	0	0	0	0.13	0
S0054	2009-01-03	fruit, red ripe, S. pennellii IL9-1-3	1.43	0	28.23	18.29	14.25	1.02	0.4	0	0	0	0	0	0	0	0	0.2	0
S0055	44076	fruit, red ripe, S. pennellii IL9-2	2.47	0	28.37	25.62	12.65	0.64	0.83	0	0	0	0	0	0	0	0	0.07	0
S0056	2009-02-05	fruit, red ripe, S. pennellii IL9-2-5	0.38	0	24.57	28.36	16.26	0.57	0.41	0	0	0	0	0	0	0	0	0.22	0
S0057	2009-02-06	fruit, red ripe, S. pennellii IL9-2-6	0.33	0	27	21.91	11.94	0.49	0.35	0	0	0	0	0	0	0	0	0.25	0
S0058	44077	fruit, red ripe, S. pennellii IL9-3	1.15	0	31.33	30.95	15.77	0.81	0.29	0	0	0	0	0	0	0	0	0.25	0
S0059	2009-03-01	fruit, red ripe, S. pennellii IL9-3-1	0.64	0	30.13	20.85	10.38	0.43	0.38	0	0	0	0	0	0	0	0	0.28	0
S0060	2009-03-02	fruit, red ripe, S. pennellii IL9-3-2	0.68	0	23.72	23.22	12.8	0.31	0.3	0	0	0	0	0	0	0	0	0.24	0
S0061	44105	fruit, red ripe, S. pennellii IL10-1	0.64	0	16.11	8	10.15	0.58	0.21	0	0	0	0	0	0	0	0	0.41	0
S0062	2010-01-01	fruit, red ripe, S. pennellii IL10-1-1	1.6	0	21.49	15.34	10.19	0.38	0.18	0	0	0	0	0	0	0	0	0.25	0
S0063	44106	fruit, red ripe, S. pennellii IL10-2	0.36	0	26.61	29.35	13.03	0.63	0.41	0	0	0	0	0	0	0	0	0	0
S0064	2010-02-02	fruit, red ripe, S. pennellii IL10-2-2	0.38	0	21.1	19.9	5.3	0.55	0.14	0	0	0	0	0	0	0	0	0.13	0
S0065	44107	fruit, red ripe, S. pennellii IL10-3	0.74	0	24.78	28.04	16.05	0.55	0.54	0	0	0	0	0	0	0	0	0	0
S0066	44136	fruit, red ripe, S. pennellii IL11-1	0.3	0	24.82	21	6.64	0.37	0.17	0	0	0	0	0	0	0	0	0.02	0
S0067	44137	fruit, red ripe, S. pennellii IL11-2	0.67	0	24.64	22.2	10.59	0.39	0.22	0	0	0	0	0	0	0	0	0.15	0
S0068	44138	fruit, red ripe, S. pennellii IL11-3	0.53	0	24.1	20.6	14.35	0.45	0.43	0	0	0	0	0	0	0	0	0.07	0
S0069	44139	fruit, red ripe, S. pennellii IL11-4	0.53	0	27.6	23.33	12.71	0.45	0.24	0	0	0	0	0	0	0	0	0.18	0
S0070	2011-04-01	fruit, red ripe, S. pennellii IL11-4-1	0.39	0	24.98	19.02	8.36	0.46	0.38	0	0	0	0	0	0	0	0	0.21	0
S0071	44166	fruit, red ripe, S. pennellii IL12-1	0.69	0	32.31	27.19	7.83	0.52	0.48	0	0	0	0	0	0	0	0	0.19	0
S0072	2012-01-01	fruit, red ripe, S. pennellii IL12-1-1	0.61	0	34.51	31.67	7.42	0.69	0.45	0	0	0	0	0	0	0	0	0	0
S0073	44167	fruit, red ripe, S. pennellii IL12-2	1.65	0	26.96	18.07	15.67	0.62	0.52	0	0	0	0	0	0	0	0	0.38	0
S0074	44168	fruit, red ripe, S. pennellii IL12-3	0.76	0	24.93	25.93	1.4	0.09	0.19	0	0	0	0	0	0	0	0	0.13	0
S0075	2012-03-01	fruit, red ripe, S. pennellii IL12-3-1	0.49	0	32.59	23.57	10.22	0.52	0.52	0	0	0	0	0	0	0	0	0.18	0
S0076	44169	fruit, red ripe, S. pennellii IL12-4	0.62	0	30.3	16.81	2.33	0.25	0.23	0	0	0	0	0	0	0	0	0.39	0
S0077	2012-04-01	fruit, red ripe, S. pennellii IL12-4-1	0.49	0	24.67	23.47	8.46	0.32	0.22	0	0	0	0	0	0	0	0	0.04	0
Experiment: D004: Transcriptome analysis of various tissues in tomato cultivar Heinz and the wild relative Solanum pimpinellifolium
ID	genotype	sample	normlized expression (RPKM)	normlized expression (RPKM)	normlized expression (RPKM)	normlized expression (RPKM)	normlized expression (RPKM)	normlized expression (RPKM)	normlized expression (RPKM)	normlized expression (RPKM)	normlized expression (RPKM)	normlized expression (RPKM)	normlized expression (RPKM)	normlized expression (RPKM)	normlized expression (RPKM)	normlized expression (RPKM)	normlized expression (RPKM)	normlized expression (RPKM)	normlized expression (RPKM)
S0584	Heinz	Heinz unopened flower buds	28.78	4.71	18.69	21.64	4.04	6.35	3.46	7.67	2.35	0.67	9.08	0.6	0.09	0.59	1.55	2.62	1.64
S0585	Heinz	Heinz fully opened flowers	6.79	8.65	18.36	21.87	5.67	5.88	3.07	3.47	4.96	0.52	4.54	0.22	0	2.19	0.4	1.03	2.08
S0586	Heinz	Heinz 1 cm fruits	21.77	201.74	47.44	14.11	3.33	5.38	3.67	7.62	14.93	0.17	0.75	0.39	0	0.05	0.31	5.75	8.56
S0587	Heinz	Heinz 2 cm fruits	8.33	120.67	30.58	7.79	2.26	3.79	2.96	8.2	6.81	0.1	0.39	0.05	0	0	0	0.52	1.33
S0588	Heinz	Heinz 3 cm fruits	10.64	346.01	17.92	15.55	3.36	4.36	4.25	9.75	4.14	0.18	0.33	0	0	0.04	0	0.34	0.17
S0589	Heinz	Heinz mature green fruits	4.16	7.51	17.24	13.17	3.19	2	1	5.95	1.82	0.09	0.22	0	0	0	0.05	0	0
S0590	Heinz	Heinz breaker fruits	3.06	1.62	15.91	13.43	6.91	1.18	0.22	1.59	0.16	0	0.04	0	0	0	0.13	0.4	0
S0591	Heinz	Heinz breaker+10 fruits	1.02	0.35	21.38	14.78	6.82	0.31	0.11	0.11	0.06	0	0.03	0	0	0	0	0.27	0
S0592	Heinz	Heinz roots	8.01	1.38	31.77	13.35	9.82	5.58	3.58	2.74	12.6	5.6	5.13	0.04	0.11	0.08	1.74	4.9	0
S0593	Heinz	Heinz leaves	5.93	9.85	17	8.3	3.2	9.69	3.42	0.71	5.11	1.82	4.08	0.04	0	0.58	0.26	1.04	4.11
S0594		pimpinellifolium immature green fruits	6.65	0	16.54	19.84	7.71	1.88	1.67	0.79	1.33	0.75	1.01	1.27	0	0.21	0.12	0.06	0
S0595		pimpinellifolium breaker fruits	4.02	0	13.19	15.44	13.56	0.68	1.01	0.05	0.18	0.36	0.98	0.6	0	0.1	0.17	0.07	0
S0596		pimpinellifolium breaker+5 fruits	0.65	0	9.04	14.77	19.24	0.6	1.82	0	0.16	0.48	1.14	0.56	0	0.05	0	0	0
S0597		pimpinellifolium leaves	10.98	9.5	20.06	7.72	3.59	5.46	2.41	1.89	9.32	1.2	2.34	0	0	3.08	0.47	2.5	10.31
Experiment: D005: Transcriptome profiling of young flower buds of WT, sun, ovate and fs8.1 NILs in the LA1589 background
ID	genotype	sample	normlized expression (RPKM)	normlized expression (RPKM)	normlized expression (RPKM)	normlized expression (RPKM)	normlized expression (RPKM)	normlized expression (RPKM)	normlized expression (RPKM)	normlized expression (RPKM)	normlized expression (RPKM)	normlized expression (RPKM)	normlized expression (RPKM)	normlized expression (RPKM)	normlized expression (RPKM)	normlized expression (RPKM)	normlized expression (RPKM)	normlized expression (RPKM)	normlized expression (RPKM)
S0929	LA1589	LA1589 young flower buds at 4 days post-initiation of floral meristem	351.1	97.4	52.12	46.88	54.3	66.74	95.71	99.19	253.63	21.14	40.31	49.79	4.14	71.43	26.93	56.58	2.42
S0930	LA1589	LA1589 young flower buds at 6 days post-initiation of floral meristem	280.45	71.95	47.47	45.99	36.56	52.89	71.69	74.8	224.46	32.52	30.53	64.22	4.59	46.71	25.8	40.09	2.74
S0931	LA1589	LA1589 young flower buds at 8 days post-initiation of floral meristem	220.25	45.86	56.56	32.58	38.47	40.66	42.91	106.72	169.05	30.09	31.76	55.1	2.66	37.46	37.23	40.82	5.48
S0932	LA1589	LA1589 young flower buds at 10 days post-initiation of floral meristem	157.68	38.46	91.33	31.91	27.64	40.12	33.08	71.31	114.09	25.55	16.51	61.51	4.67	18.27	36.14	24.3	3.69
S0933	LA1589	LA1589 young flower buds at 13 days post-initiation of floral meristem	55.57	14.62	39.04	25.73	7.37	10.57	8.58	16.16	6.43	3.46	11.04	4.25	0.37	1.29	7.86	7.95	1.43
S0934	LA1589	LA1589 young flower buds at 16 days post-initiation of floral meristem	23.13	6.92	20.57	19.27	4.66	6.54	4.83	8.4	2.29	1.34	8.39	0.71	0.08	0.36	2.51	2.54	0.39
S0935	sun NIL in the LA1589 background	sun young flower buds at 4 days post-initiation of floral meristem	349.81	95.85	55.64	40.56	47.85	63.57	79.96	104.81	234.27	20.75	39.68	43.13	2.76	73.45	27.79	56.78	1.84
S0936	sun NIL in the LA1589 background	sun young flower buds at 6 days post-initiation of floral meristem	292.11	73	50.46	44.42	35.06	50.55	57.05	78.23	202.19	32.15	29.3	52.84	4.39	49.21	29.25	44.21	3.12
S0937	sun NIL in the LA1589 background	sun young flower buds at 8 days post-initiation of floral meristem	222.2	47.48	56.2	31.23	32.35	42.9	41.25	101.08	159.64	28.81	27.5	51.29	3.3	33.35	31.25	41.14	4.58
S0938	sun NIL in the LA1589 background	sun young flower buds at 10 days post-initiation of floral meristem	149.82	35.53	77.04	30.38	26.35	34.65	31.99	58.42	114.33	25.08	15.15	51.98	2.9	17.71	31.35	25.42	3.74
S0939	sun NIL in the LA1589 background	sun young flower buds at 13 days post-initiation of floral meristem	50.6	13.29	29.75	26.45	5.95	8.54	7.42	15.15	3.45	2.28	11.26	2.59	0.22	0.73	5.83	5.4	0.92
S0940	sun NIL in the LA1589 background	sun young flower buds at 16 days post-initiation of floral meristem	7.68	1.91	13.45	19.2	4.39	5.07	4.66	7.25	1.82	0.38	9.01	0.82	0.04	0.25	0.9	1.26	0.32
S0941	ovate NIL in the LA1589 background	ovate young flower buds at 4 days post-initiation of floral meristem	335.24	103.57	54.39	45.7	50.55	65.99	90.23	105.49	236.93	20.19	37.94	46.29	3.39	76.88	28.51	52.17	2.07
S0942	ovate NIL in the LA1589 background	ovate young flower buds at 6 days post-initiation of floral meristem	267.71	78.7	49.58	47.81	36.12	50.4	68.21	75.14	209.11	31.15	29.21	62.47	5.81	51.14	27.25	43.39	2.07
S0943	ovate NIL in the LA1589 background	ovate young flower buds at 8 days post-initiation of floral meristem	244.02	51.66	62.24	27.96	31.82	43.95	36.89	103.25	143.95	27.39	30.41	58.64	1.89	36.73	35.94	38.64	4.86
S0944	ovate NIL in the LA1589 background	ovate young flower buds at 10 days post-initiation of floral meristem	146.88	33.82	88.77	30.88	25.3	35.93	28.88	56.79	112.75	23.47	15.15	55.99	5.37	16.6	33.18	24.95	3.52
S0945	ovate NIL in the LA1589 background	ovate young flower buds at 13 days post-initiation of floral meristem	54.42	13.28	39.63	26.87	7.62	10.23	7.72	16.31	5.89	3.31	9.54	4.27	0.44	2.08	8.82	6.66	1.41
S0946	ovate NIL in the LA1589 background	ovate young flower buds at 16 days post-initiation of floral meristem	21.55	3.72	18.92	21.84	3.39	5.38	4.79	8.1	2.11	0.92	7.82	0.48	0	0.4	2.31	2.09	0.37
S0947	fs8.1 NIL in the LA1589 background	fs8.1 young flower buds at 4 days post-initiation of floral meristem	364.03	96.37	53.97	44.38	53.82	66.17	87.98	107.81	239.28	20.63	38.18	49.66	4.38	76.02	30.35	57.88	2.18
S0948	fs8.1 NIL in the LA1589 background	fs8.1 young flower buds at 6 days post-initiation of floral meristem	288.56	75.89	49.49	43.36	37.97	52.74	65.07	78.08	215.01	31.88	28.3	60.34	4.5	54.55	31.4	40.63	3.21
S0949	fs8.1 NIL in the LA1589 background	fs8.1 young flower buds at 8 days post-initiation of floral meristem	243.45	51.24	62.07	34.13	33.88	42.81	46.22	115.49	178.78	31.25	26.99	62.86	3.36	45.72	37.54	40.38	3.77
S0950	fs8.1 NIL in the LA1589 background	fs8.1 young flower buds at 10 days post-initiation of floral meristem	158.01	35.37	85.83	31.99	27.32	36.97	30.8	56.11	111.87	27.36	15.07	57.29	3.64	19.97	32.7	23.46	4
S0951	fs8.1 NIL in the LA1589 background	fs8.1 young flower buds at 13 days post-initiation of floral meristem	55.91	13.75	38.41	27.15	8.53	11.94	9.01	18.74	4.45	3.77	11.69	4.06	0.23	1.82	7.61	6.13	1.14
S0952	fs8.1 NIL in the LA1589 background	fs8.1 young flower buds at 16 days post-initiation of floral meristem	24.33	4.01	23.61	24.87	4.42	6.94	6.25	7.48	2.02	0.94	8.68	0.81	0.05	0.63	3.45	2.94	0.52
Experiment: D006: Transcriptome analysis of various tissues in wild species S. pimpinellifolium, LA1589
ID	genotype	sample	normlized expression (RPKM)	normlized expression (RPKM)	normlized expression (RPKM)	normlized expression (RPKM)	normlized expression (RPKM)	normlized expression (RPKM)	normlized expression (RPKM)	normlized expression (RPKM)	normlized expression (RPKM)	normlized expression (RPKM)	normlized expression (RPKM)	normlized expression (RPKM)	normlized expression (RPKM)	normlized expression (RPKM)	normlized expression (RPKM)	normlized expression (RPKM)	normlized expression (RPKM)
S0608	LA1589	anthesis flowers (0DPA)	8.46	3.97	12.83	5.26	2.76	2.72	4.48	4.28	3.74	0.19	1.54	0.29	0	0.78	0.15	1.41	0.37
S0609	LA1589	10 days post anthesis fruit (10 DPA1)	17.64	69.22	37.96	3.74	2.71	3.66	8.23	12.34	12.11	2.46	0.18	2.41	0.36	2.42	0.13	2.62	0.43
S0610	LA1589	10 days post anthesis fruit 2 (10 DPA2)	20.49	53.49	42.22	3.63	2.26	3.42	6.53	15.72	11.95	1.2	0.25	2.02	0	1.57	0.03	2.19	0.3
S0611	LA1589	20 days post anthesis fruit (20DPA)	24.26	15.83	26.02	5.59	8.25	4.27	16.32	6.37	11.11	14.83	0.51	5.91	0.57	17.37	0.17	8.4	0.06
S0612	LA1589	rippening fruit (33DPA)	3.34	1.51	18.03	5.2	15.57	1.55	23.3	0.85	1.64	8.37	1.67	2.16	0.17	2.24	0.22	0.71	0.01
S0613	LA1589	cotyledons (COTYL)	20.91	10.82	30.12	4.33	4.38	5.82	13.53	1.66	19.58	10.56	1.45	2.44	0	2.28	1.71	2.5	0.99
S0614	LA1589	hypocotyl (HYPO)	4.13	8	37.88	4.8	2.77	3.69	5.3	2.2	13.6	4.02	1.11	3.05	0.35	1.65	4.59	2.67	0.37
S0615	LA1589	vegitative meristems (MERI)	76.43	149.68	53.81	6.06	20.24	22.54	67.41	22.91	150.13	46.01	4.79	29.96	5.71	24.37	21.45	76.22	0.92
S0616	LA1589	mature leaves (ML)	10.93	14.12	14.9	2.44	0.99	1.29	1.88	0.23	1.71	0.64	0.35	0.03	0	1.15	0.14	0.46	2.18
S0617	LA1589	whole root (ROOT)	2.33	1.98	28.46	6.53	4.26	2.88	3.21	0.29	6.27	2.73	1.02	0.64	0.04	2.74	1.26	4.95	0
S0618	LA1589	young flower buds (YFB)	286.77	114.49	65.03	10.97	28.06	37.53	124.35	118.74	178.21	26.51	9.65	60.44	5.38	37.43	16.06	101.97	1.46
S0619	LA1589	young leaves (YL)	74.15	382.83	52.74	8.14	22.48	29.3	66.95	48.77	126.5	19.86	4.92	23.05	3.26	26.14	10	76.55	2.78
Experiment: D007: Transcriptome sequencing of tomato leaves treated with different bacteria and PAMPs
ID	genotype	sample	normlized expression (RPKM)	normlized expression (RPKM)	normlized expression (RPKM)	normlized expression (RPKM)	normlized expression (RPKM)	normlized expression (RPKM)	normlized expression (RPKM)	normlized expression (RPKM)	normlized expression (RPKM)	normlized expression (RPKM)	normlized expression (RPKM)	normlized expression (RPKM)	normlized expression (RPKM)	normlized expression (RPKM)	normlized expression (RPKM)	normlized expression (RPKM)	normlized expression (RPKM)
S0620	Rio Grande prf3 (deletion in Prf)	mock PAMPs 30 min	4.65	18.49	11.88	5.13	0.7	1.45	0.31	0.11	2.76	0.74	0.67	0	0	0.45	0.1	1.96	6.24
S0621	Rio Grande prf3 (deletion in Prf)	cold shock protein 22 (csp22) 30 min	3.83	14.43	10.36	5.67	0.41	1.21	0.24	0.07	0.57	0.2	0.35	0	0.12	0.29	0.05	1.22	5.73
S0622	Rio Grande prf3 (deletion in Prf)	flagellin 22 (flg22) 30 min	3.83	15.13	11.14	3.84	0.44	1.11	0.17	0.02	0.67	0.28	0.5	0	0.26	0.44	0.03	1.05	3.78
S0623	Rio Grande prf3 (deletion in Prf)	flagellin II-28 (flgII-28) 30 min	4.24	14.89	10.34	5.55	0.41	1.12	0.19	0.06	1.47	0.48	0.37	0	0.12	0.39	0.05	1.68	6.75
S0624	Rio Grande prf3 (deletion in Prf)	Lipopolysaccharides (LPS) 30 min	4.81	17.29	10.96	5.56	0.58	1.87	0.16	0.12	2.61	0.55	0.82	0	0	0.27	0.07	2.39	9.3
S0625	Rio Grande prf3 (deletion in Prf)	Peptidoglycan (PGN) 30 min	5.25	17.27	9.03	4.89	0.78	1.37	0.23	0.04	1.64	0.7	0.53	0	0.05	0.47	0.12	1.51	7.16
S0626	Rio Grande prf3 (deletion in Prf)	mock PAMPs 6h	2.88	1.42	23.47	8.2	3.32	7.29	2.78	0.33	5.57	1.72	1.42	0	0.04	0.22	0.1	0.43	4.3
S0627	Rio Grande prf3 (deletion in Prf)	cold shock protein 22 (csp22) 6 h	1.24	0.91	45.34	7.87	2.93	5.91	1.65	0.02	1.7	2.09	0.67	0	0.07	0.28	0.06	0.39	4.35
S0628	Rio Grande prf3 (deletion in Prf)	flagellin 22 (flg22) 6h	1.86	0.32	38.98	9.89	3.25	7.84	3.41	0.1	4	1.98	1.06	0	0	0.29	0.03	0.42	6.3
S0629	Rio Grande prf3 (deletion in Prf)	flagellin II-28 (flgII-28) 6h	1.51	0.57	27.77	8.42	2.5	4.74	1.43	0.07	1.57	1.81	0.99	0	0.53	0.03	0.12	0.12	2.88
S0630	Rio Grande prf3 (deletion in Prf)	Lipopolysaccharides (LPS) 6 h	3.37	1.1	31.39	8.67	2.74	6.99	2.79	0.13	4.33	1.69	1.73	0	0.3	0.18	0.04	0.42	3.57
S0631	Rio Grande prf3 (deletion in Prf)	Peptidoglycan (PGN) 6h	2.55	1.44	32.81	8.96	3.26	7.39	3.57	0.11	6.41	1.83	1.88	0	0.35	0.28	0.05	0.4	4.71
S0632	Rio Grande prf3 (deletion in Prf)	mock bacteria 30 min	4.47	13.01	13.12	6.53	0.83	2.19	0.32	0.05	2.91	0.88	0.81	0	0	0.38	0.06	1.29	6.51
S0633	Rio Grande prf3 (deletion in Prf)	DC3000 30 min	4.54	16.98	11.84	4.69	0.68	2.08	0.48	0.02	3.05	0.94	0.72	0	0.05	0.38	0.05	2.13	6.32
S0634	Rio Grande prf3 (deletion in Prf)	DC3000ΔhrcQ-U 30 min	4.36	13.34	11.62	5.14	0.92	1.35	0.22	0.02	3.02	0.97	0.84	0	0.07	0.31	0.06	2.57	6.51
S0635	Rio Grande prf3 (deletion in Prf)	DC3000ΔhrcQ-UΔfliC 30 min	5.45	10.94	12.53	5.66	0.78	1.26	0.24	0.22	2.07	0.77	0.65	0	0.12	0.38	0.08	1.84	5.72
S0636	Rio Grande prf3 (deletion in Prf)	DC3000Δ28 30 min	4.16	15.41	14.17	5.49	0.61	1.6	0.21	0.08	4.1	0.99	0.76	0	0	0.59	0.04	2.53	6.91
S0637	Rio Grande prf3 (deletion in Prf)	DC3000ΔAvrPtoΔAvrPtoB 30 min	4.68	12.23	15.03	5.67	0.64	1.73	0.54	0.22	3.38	0.78	0.67	0	0.23	0.4	0.06	2.11	7.3
S0638	Rio Grande prf3 (deletion in Prf)	Pseudomonas fluorescens 30 min	4.78	14.32	12.92	5.81	0.48	1.58	0.39	0.1	3.1	0.79	0.78	0	0.1	0.61	0.05	2.3	5.85
S0639	Rio Grande prf3 (deletion in Prf)	Pseudomonas putida 30 min	5.1	14.68	15.2	7.07	0.63	1.7	0.22	0.07	4.16	1.17	0.81	0.02	0.04	0.62	0.05	3.35	6.15
S0640	Rio Grande prf3 (deletion in Prf)	Agrobacterium tumefaciens 30 min	5.4	14.88	16.16	5.38	0.48	1.8	0.26	0.11	4.01	0.8	0.72	0	0	0.33	0.13	1.97	6.67
S0641	Rio Grande prf3 (deletion in Prf)	mock bacteria 6 h	3.02	0.83	27.5	8.74	2.92	7.59	3.02	0.12	6.17	1.97	1.88	0	0.14	0.15	0.02	0.43	6.3
S0642	Rio Grande prf3 (deletion in Prf)	DC3000 6 h	1.3	0.77	29.48	15.41	2.24	7.41	1.56	0.11	1.81	2.33	2.51	0	0.22	0.08	0.04	0.12	1.79
S0643	Rio Grande prf3 (deletion in Prf)	DC3000ΔhrcQ-U 6 h	1.53	0.48	31.56	11.39	1.95	5.4	2.16	0.02	1.58	1.55	1.65	0	0.06	0.2	0.02	0.31	3.62
S0644	Rio Grande prf3 (deletion in Prf)	DC3000ΔhrcQ-UΔfliC 6 h	2.07	1.49	26.84	13.44	2.28	6.26	2.2	0.15	3.57	1.47	2.01	0	0	0.23	0.04	0.27	4.14
S0645	Rio Grande prf3 (deletion in Prf)	DC3000Δ28 6 h	1.48	0.62	32.85	6.88	1.81	5.13	1.64	0.09	1.19	1.3	0.98	0	0.26	0.1	0.11	0.32	2.48
S0646	Rio Grande prf3 (deletion in Prf)	DC3000ΔAvrPtoΔAvrPtoB 6 h	1.42	0.68	26.36	7.89	1.54	4.4	1.1	0	0.8	1.7	1.31	0	0.08	0.06	0.05	0.13	1.86
S0647	Rio Grande prf3 (deletion in Prf)	Pseudomonas fluorescens 6 h	1.32	0.26	40.68	7.66	1.91	5.55	2.62	0.09	1.7	1.79	1.13	0	0.32	0.21	0.12	0.08	4.56
S0648	Rio Grande prf3 (deletion in Prf)	Pseudomonas putida 6 h	0.8	0.18	32.22	6.34	1.75	4.12	1.67	0.06	0.72	2.12	0.99	0	0.1	0.24	0.05	0.18	2.4
S0649	Rio Grande prf3 (deletion in Prf)	Agrobacterium tumefaciens 6 h	3.32	0.95	20.88	8.45	2.92	6.54	2.65	0.12	4.42	2.03	1.46	0	0.08	0.08	0.1	0.41	5.57
Experiment: D008: Transcriptome or gene expression of various fruit tissue in FW3.2 NILs
ID	genotype	sample	normlized expression (RPKM)	normlized expression (RPKM)	normlized expression (RPKM)	normlized expression (RPKM)	normlized expression (RPKM)	normlized expression (RPKM)	normlized expression (RPKM)	normlized expression (RPKM)	normlized expression (RPKM)	normlized expression (RPKM)	normlized expression (RPKM)	normlized expression (RPKM)	normlized expression (RPKM)	normlized expression (RPKM)	normlized expression (RPKM)	normlized expression (RPKM)	normlized expression (RPKM)
S0671	Yellow Stuffer (cultivated allele of fw3.2)	fw3.2(ys) 5 Days Post Anthesis Pericarp	37.86	841.54	72.07	3.09	4.69	4.06	7.63	14.15	55.24	0.34	0.4	1.57	0.29	1.22	0.66	15.48	5.52
S0672	Yellow Stuffer (wild allele of fw3.2)	fw3.2(wt) 5 Days Post Anthesis Pericarp	30.83	493.09	66.43	3.19	3.25	4.05	7.41	10.67	30.57	0.28	0.53	0.27	0.1	0.36	0.3	13.99	4.32
S0673	Yellow Stuffer (cultivated allele of fw3.2)	fw3.2(ys) 7 Days Post Anthesis Pericarp	23.05	642.59	49.81	2.81	1.83	2.21	4.89	5.06	22.77	0.09	0.21	0.26	0.13	0.06	0.16	6.35	2.6
S0674	Yellow Stuffer (wild allele of fw3.2)	fw3.2(wt) 7 Days Post Anthesis Pericarp	18.8	294.09	43.54	2.57	1.62	1.79	3.71	4.22	10.18	0.11	0.27	0.09	0.08	0.03	0.03	5.71	1.01
S0675	Yellow Stuffer (cultivated allele of fw3.2)	fw3.2(ys) 10 Days Post Anthesis Pericarp	17.53	286.71	39.33	2.29	1.4	1.58	4.63	5.5	10.52	0.13	0.17	0.05	0.08	0.06	0.02	3.71	0.85
S0676	Yellow Stuffer (wild allele of fw3.2)	fw3.2(wt) 10 Days Post Anthesis Pericarp	14.94	93.75	32.23	2.13	1.09	1.43	3.82	6.95	4.6	0.13	0.2	0.02	0	0.06	0.01	2.67	0.32
S0677	Yellow Stuffer (cultivated allele of fw3.2)	fw3.2(ys) 5 Days Post Anthesis Seed	18.44	68.99	62.09	3.06	5.24	3.52	5.66	1.8	7.34	0.13	0.39	1.23	0.24	0.41	0.37	8.67	1.93
S0678	Yellow Stuffer (wild allele of fw3.2)	fw3.2(wt) 5 Days Post Anthesis Seed	17.64	49.79	61.86	2.83	4.23	3.55	6.44	2.07	5.49	0.2	0.44	1.09	0.13	0.34	0.31	7.39	1.83
S0679	Yellow Stuffer (cultivated allele of fw3.2)	fw3.2(ys) 7 Days Post Anthesis Seed	10.62	15.16	47.01	2.99	2.43	2.69	4.74	1.12	5.2	0.11	0.14	1.14	0.27	0.32	0.08	2.77	0.51
S0680	Yellow Stuffer (wild allele of fw3.2)	fw3.2(wt) 7 Days Post Anthesis Seed	9.91	10.61	41.77	2.89	2.77	2.53	3.75	1.08	4.16	0.01	0.18	1.26	0.07	0.3	0.1	2.74	0.47
S0681	Yellow Stuffer (cultivated allele of fw3.2)	fw3.2(ys) 10 Days Post Anthesis Seed	12.21	3.96	36.63	2.54	2.82	3.07	4.96	1.43	10.05	1.94	0.1	1.97	0.06	3.21	0.06	2.46	0.19
S0682	Yellow Stuffer (wild allele of fw3.2)	fw3.2(wt) 10 Days Post Anthesis Seed	12.04	4.74	37.99	2.91	2.81	3.11	5.24	1.64	10.61	1.96	0.09	2.11	0.26	3.44	0.07	2.93	0.14
S0683	Yellow Stuffer (cultivated allele of fw3.2)	fw3.2(ys) young flower bud	119.2	128.39	33.09	6.67	20.3	16.33	53.77	75.39	71.51	7.97	6.2	36.58	11.05	23.24	6.66	40.68	3.04
S0684	Yellow Stuffer (wild allele of fw3.2)	fw3.2(wt) young flower bud	153.13	110.19	34.06	5.67	19.03	19.19	68.57	86.9	84.42	7.83	5.76	38.74	10	25.82	7.43	55.99	2.84
Experiment: D009: Tissue-specific transcriptome profiling of Solanum pimpinellifolium ovaries and fruit using LCM-coupled to RNA-seq
ID	genotype	sample	normlized expression (RPKM)	normlized expression (RPKM)	normlized expression (RPKM)	normlized expression (RPKM)	normlized expression (RPKM)	normlized expression (RPKM)	normlized expression (RPKM)	normlized expression (RPKM)	normlized expression (RPKM)	normlized expression (RPKM)	normlized expression (RPKM)	normlized expression (RPKM)	normlized expression (RPKM)	normlized expression (RPKM)	normlized expression (RPKM)	normlized expression (RPKM)	normlized expression (RPKM)
S0685	LA1589	LA1589, Ovule 0 dpa (SA1_D0_OV)	32.46	17.22	17.07	66.2	45.86	32.15	36.77	3.35	3.22	1.63	41.98	28.49	0.16	0.61	1.48	1.69	0.96
S0686	sun	sun, Ovule 0 dpa (SA2_D0_OV)	20.96	14.32	14.36	66.16	38.96	30.63	32.1	4.02	3.07	2.61	52.53	26.26	0.35	0.62	3.37	2.44	1.66
S0687	LA1589	LA1589, Placenta 0 dpa (SA1_D0_PL)	8.54	10.27	14.04	72.17	20.67	15.13	9.89	6.62	4.41	8.3	37.43	9.59	0.55	1.2	2.37	3.55	1.64
S0688	sun	sun, Placenta 0 dpa (SA2_D0_PL)	14.41	20.81	17.31	90.34	19.07	23.08	13.3	8.57	6.28	11.86	31.46	16.79	0.37	2.66	2.07	3.49	0.85
S0689	LA1589	LA1589, Septum 0 dpa (SA1_D0_SE)	11.52	5.19	17.47	68.68	26.53	22.6	12.42	15.96	6.59	2.83	23.8	8.48	0.38	0.8	0.67	4.71	1.12
S0690	sun	sun, Septum 0 dpa (SA2_D0_SE)	21.64	8.19	15.17	81.25	23.83	26.41	11.43	11.78	5.91	3.1	29.79	8.14	0.15	0.78	1.03	7.74	1.21
S0691	LA1589	LA1589, Pericarp 0 dpa (SA1_D0_PE)	43.67	0.78	17.53	86.74	14.68	15.55	5.06	13.88	1.22	5.04	34.3	0.99	0.11	0.11	0.47	11.78	1.02
S0692	sun	sun, Pericarp 0 dpa (SA2_D0_PE)	42.41	1.12	18.47	90	10.55	17.2	4.14	12.52	1.47	3.1	33.16	1.21	0.09	0.28	0.91	11.47	1.83
S0693	LA1589	LA1589, Embryo 4 dpa Fruit (SA1_D4_EM)	2.51	2.72	11.97	27.03	12.73	7.13	3.78	2.94	6.88	3.9	1.61	10.02	0.11	0.14	0.65	3.11	1.23
S0694	sun	sun, Embryo 4 dpa Fruit (SA2_D4_EM)	9.1	3.99	17.18	26.05	16.43	11.57	6.62	4.6	9.43	3.57	2.83	29.12	0.39	0.37	1.04	4	0.39
S0695	LA1589	LA1589, Endosperm 4 dpa Fruit (SA1_D4_ENDO)	3.35	1.31	21.11	18.46	30.15	14.6	8.41	1.24	3.85	2.23	0.73	24.86	0.12	0.02	0.71	0.9	1.04
S0696	sun	sun, Endosperm 4 dpa Fruit (SA2_D4_ENDO)	2.93	0.87	19.05	21.69	28.03	16.01	10.21	1.24	4.06	1.92	1.82	30.51	0.06	0.03	0.65	1.88	0.35
S0697	LA1589	LA1589, Seed Coat 4 dpa Fruit (SA1_D4_SC)	34.85	12.27	22.96	40.68	22.01	14.21	7.28	28.95	28.4	3.08	10.61	32.88	0.24	0.25	1.2	8.72	2.52
S0698	sun	sun, Seed Coat 4 dpa Fruit (SA2_D4_SC)	42.15	8.9	20.52	39.85	19.62	16.85	7.51	13.35	26.68	2.31	16.11	55.91	0.22	0.39	1.48	8.41	1.16
S0699	LA1589	LA1589, Funiculus 4 dpa Fruit (SA1_D4_FU)	23.7	14.17	30.16	44.65	34.19	20.01	13.73	27.09	29.24	17.78	19.92	21.66	0.25	2	6.74	19.25	0.95
S0700	sun	sun, Funiculus 4 dpa Fruit (SA2_D4_FU)	25.06	11.42	28.35	50.01	35.51	25.41	14.7	18.93	25.1	26.77	22.66	35.37	0.29	1.55	5.23	13.23	0.71
S0701	LA1589	LA1589, Placenta 4 dpa Fruit (SA1_D4_PL)	26.14	100.3	20.33	49.81	28.78	14.52	6.4	24.33	18.25	13.35	4.1	26.34	0.09	3.75	2.71	30.26	2.44
S0702	sun	sun, Placenta 4 dpa Fruit (SA2_D4_PL)	21.1	57.04	25.7	30.27	19.05	12.49	9.5	18.63	14.99	12.6	2.81	34.17	0.14	3.43	4.73	19.22	2.99
S0703	LA1589	LA1589, Septum 4 dpa Fruit (SA1_D4_SE)	10.2	61.99	21.77	29.49	34.17	17.44	8.49	56.28	54.57	4.51	3.06	59.47	0.07	2.42	0.92	19.84	3.71
S0704	sun	sun, Septum 4 dpa Fruit (SA2_D4_SE)	9.89	49.33	17.75	40.04	21.67	12.66	6.07	26.1	23.48	2.41	3.41	53.28	0.15	2.04	0.76	22.66	4.41
S0705	LA1589	LA1589, Pericarp 4 dpa Fruit (SA1_D4_PE)	27.92	64.71	14.66	32.61	10.01	7.36	3.27	28.41	30.78	2.53	3.69	27.92	0	0.81	0.51	10.85	1.76
S0706	sun	sun, Pericarp 4 dpa Fruit (SA2_D4_PE)	28.19	43.1	16.3	25.2	6.97	5.75	3.37	13.06	15.51	1.95	2.48	35.69	0.11	0.52	0.69	8.02	1.68
Experiment: D010: Transcriptome sequencing of leaves of resistant (RG-PtoR) and susceptible (RG-prf3 and RG-prf19) tomato plants treated with Pst DC3000
ID	genotype	sample	normlized expression (RPKM)	normlized expression (RPKM)	normlized expression (RPKM)	normlized expression (RPKM)	normlized expression (RPKM)	normlized expression (RPKM)	normlized expression (RPKM)	normlized expression (RPKM)	normlized expression (RPKM)	normlized expression (RPKM)	normlized expression (RPKM)	normlized expression (RPKM)	normlized expression (RPKM)	normlized expression (RPKM)	normlized expression (RPKM)	normlized expression (RPKM)	normlized expression (RPKM)
S0740	Rio Grande-PtoR	DC3000 4 h	0.33	2.14	9.43	6.65	0.68	1.07	0.16	0.02	0.16	0.73	0.1	0	0	0.07	0.11	0.03	0.13
S0741	Rio Grande-prf3	DC3000 4 h	1.36	2.49	22.14	8.52	1.64	5.22	1.68	0.17	1.63	2.06	0.32	0	0.07	0.3	0.24	0.25	1.5
S0742	Rio Grande-prf19	DC3000 4 h	1.73	4.45	20.27	7.68	2.01	7.11	1.55	0.07	1.94	2.38	0.85	0	0	0.52	0.34	0.26	1.75
S0743	Rio Grande-PtoR	DC3000 6 h	0.16	0.72	15.24	11.22	1.51	2.24	0.25	0.02	0.08	1.77	0	0	0	0.33	0	0.07	0.02
S0744	Rio Grande-prf3	DC3000 6 h	0.51	0.69	19.72	25.02	1.11	4.3	0.59	0.13	0.39	4.48	1.86	0	0	0.21	0.17	0.13	0.45
S0745	Rio Grande-prf19	DC3000 6 h	0.66	2.47	20.36	28.65	1.61	4.61	0.93	0.19	0.99	5.44	1.9	0.02	0	0.21	0.31	0.37	1.01
Experiment: D011: Transcriptome sequencing of tomato leaves trated with diferent Pst DC3000 mutant strains
ID	genotype	sample	normlized expression (RPKM)	normlized expression (RPKM)	normlized expression (RPKM)	normlized expression (RPKM)	normlized expression (RPKM)	normlized expression (RPKM)	normlized expression (RPKM)	normlized expression (RPKM)	normlized expression (RPKM)	normlized expression (RPKM)	normlized expression (RPKM)	normlized expression (RPKM)	normlized expression (RPKM)	normlized expression (RPKM)	normlized expression (RPKM)	normlized expression (RPKM)	normlized expression (RPKM)
S0746	Rio Grande-PtoR	DC3000ΔhopQ1-1 ΔfliC 6 h	0.89	0.84	19.77	6.89	1.55	3.8	0.78	0	0.58	2.11	0.23	0	0	0.19	0.05	0.4	0.88
S0747	Rio Grande-PtoR	DC3000ΔhopQ1-1 ΔavrPto ΔavrPtoB 6 h	0.96	1.61	18.62	7.8	1.39	4.88	1.43	0.02	1.75	2.33	0.94	0.04	0	0.46	0.15	0.54	2.5
S0748	Rio Grande-PtoR	DC3000ΔhopQ1-1 ΔavrPto ΔavrPtoB ΔfliC 6 h	0.98	1.93	19.25	9.22	1.43	5.29	1.72	0.13	3.26	1.73	0.71	0	0.09	0.32	0.23	0.49	2.53
Experiment: D012: Transcriptome profiling of anthesis-stage ovaries from the fs8.1 backcrossed lines in Rio Grande background
ID	genotype	sample	normlized expression (RPKM)	normlized expression (RPKM)	normlized expression (RPKM)	normlized expression (RPKM)	normlized expression (RPKM)	normlized expression (RPKM)	normlized expression (RPKM)	normlized expression (RPKM)	normlized expression (RPKM)	normlized expression (RPKM)	normlized expression (RPKM)	normlized expression (RPKM)	normlized expression (RPKM)	normlized expression (RPKM)	normlized expression (RPKM)	normlized expression (RPKM)	normlized expression (RPKM)
S0749	fs8.1, backcrossed line 09S204, BC4F2, Rio Grande background	09S204-ee, ovary(anthesis)	29.89	7.63	63.13	82.11	33.83	26.55	25.13	5.74	2.98	2.42	20.18	0.4	0	3.18	0.24	3.61	0.16
S0750	WT, backcrossed line 09S204, BC4F2, Rio Grande background	09S204-pp, ovary(anthesis)	22.91	8.4	47.21	65.91	22.54	21.74	17.4	6.46	2.8	2.05	18.51	0.85	0	2.79	0.63	6.15	0.83
S0751	fs8.1, backcrossed line 09S236, BC3F2, Rio Grande background	09S236-ee, ovary(anthesis)	36.13	9.8	71.31	67.27	31.02	28.03	21.44	8.55	8.85	3.9	20.08	1.63	0	3.23	0.55	6.05	1.06
S0752	WT, backcrossed line 09S236, BC3F2, Rio Grande background	09S236-pp, ovary(anthesis)	34.57	13.04	61.78	65.87	22.55	19.36	18.4	6.52	4.89	3.3	20.4	0.58	0	2.13	0.7	4.16	0.84
S0753	fs8.1, backcrossed line 09S237, BC1F4, Rio Grande background	09S237-ee, ovary(anthesis)	44.77	24.65	71.46	52.47	31.06	31.24	26.33	10.97	14.14	4.58	22.77	6.96	0	4.54	0.65	6.18	0.62
S0754	WT, backcrossed line 09S237, BC1F4, Rio Grande background	09S237-pp, ovary(anthesis)	41.26	19.16	64.31	58.68	25.93	26.17	21.37	9.31	11.14	3.52	25.84	5	0	3.43	1.34	6.87	0.81
Experiment: D013: Domain-wise effect of AvrPto on the tomato transcriptome 6 hours post inoculation
ID	genotype	sample	normlized expression (RPKM)	normlized expression (RPKM)	normlized expression (RPKM)	normlized expression (RPKM)	normlized expression (RPKM)	normlized expression (RPKM)	normlized expression (RPKM)	normlized expression (RPKM)	normlized expression (RPKM)	normlized expression (RPKM)	normlized expression (RPKM)	normlized expression (RPKM)	normlized expression (RPKM)	normlized expression (RPKM)	normlized expression (RPKM)	normlized expression (RPKM)	normlized expression (RPKM)
S0755	Rio Grande-prf3	D28E (pCPP45::avrPto) 6 h	2.44	0.66	27.46	8.34	1.65	3.81	1.25	0.06	1.65	1.57	0.87	0	0	0.25	0.15	0.31	3.05
S0756	Rio Grande-prf3	D28E (pCPP45::avrPto I96A) 6 h	1.2	0.77	31.07	8.86	1.28	2.95	0.92	0.09	0.87	1.22	0.56	0	0	0.22	0.08	0.21	1.84
S0757	Rio Grande-prf3	D28E (pCPP45::avrPto 2xA) 6 h	2.19	1.12	26.43	7.19	1.28	3.39	1.01	0.04	0.93	1.14	0.79	0	0	0.16	0.15	0.18	1.93
S0758	Rio Grande-prf3	D28E (pCPP45::avrPto I96A + 2xA) 6 h	0.75	0.31	23.94	7.83	0.98	2.3	0.71	0.02	0.22	0.99	0.37	0.01	0	0.28	0.18	0.16	1.38
S0759	Rio Grande-prf3	Mock 6 h	1.96	4.76	20.2	6.42	2.79	5.14	2.17	0.16	5.2	1.89	1.43	0.01	0	0.23	0.1	0.64	4.02
Experiment: D014: Transcriptome sequencing of Pti1 silenced plants after treatment of Pst DC3000ΔAvrPtoΔAvrPtoB
ID	genotype	sample	normlized expression (RPKM)	normlized expression (RPKM)	normlized expression (RPKM)	normlized expression (RPKM)	normlized expression (RPKM)	normlized expression (RPKM)	normlized expression (RPKM)	normlized expression (RPKM)	normlized expression (RPKM)	normlized expression (RPKM)	normlized expression (RPKM)	normlized expression (RPKM)	normlized expression (RPKM)	normlized expression (RPKM)	normlized expression (RPKM)	normlized expression (RPKM)	normlized expression (RPKM)
S0658	Rio Grande prf3 (deletion in Prf)	Azygous of hpPti1 DC3000ΔAvrPtoΔAvrPtoB 3 h	2.72	0.26	21.62	7.29	1.32	2.15	0.61	0.04	2.43	1.54	0.54	0	0	0.13	0.09	0.22	5.87
S0659	Rio Grande prf3 (deletion in Prf)	hpPti1-F10 DC3000ΔAvrPtoΔAvrPtoB 3 h	2.39	1.04	24.47	6.68	1.79	3.72	1.09	0	4.43	1.33	0.87	0	0	0.03	0.12	0.65	7.95
S0660	Rio Grande prf3 (deletion in Prf)	hpPti1-F27 DC3000ΔAvrPtoΔAvrPtoB 3 h	2.93	0.77	24.5	6.72	1.5	3.26	1.16	0.08	2.6	1.31	0.64	0	0.05	0.09	0.04	0.28	6.61
S0661	Rio Grande prf3 (deletion in Prf)	Azygous of hpPti1 DC3000ΔAvrPtoΔAvrPtoB 6 h	1.25	0.19	19.96	12.73	1.2	1.88	0.45	0.1	0.67	1.91	1.21	0	0	0.18	0.02	0.16	2.86
S0662	Rio Grande prf3 (deletion in Prf), hairpin Pti1, line F10	hpPti1-F10 DC3000ΔAvrPtoΔAvrPtoB 6 h	1.36	0.16	18.47	15.54	1.53	2.42	0.32	0.1	0.6	3.1	1.88	0	0	0.13	0.02	0.12	2.4
S0663	Rio Grande prf3 (deletion in Prf), hairpin Pti1, line F27	hpPti1-F27 ΔAvrPtoΔAvrPtoB 6 h	2.24	0.29	21.05	15.69	1.01	2.46	0.38	0.08	0.83	2.45	1.71	0	0	0.24	0.06	0.18	2.44
Experiment: D015: Gene expression in IM/FM, 2 dpi, 4 dpi and 6 dpi floral buds of wild type, lc, fas and lc/fas in the LA1589 background
ID	genotype	sample	normlized expression (RPKM)	normlized expression (RPKM)	normlized expression (RPKM)	normlized expression (RPKM)	normlized expression (RPKM)	normlized expression (RPKM)	normlized expression (RPKM)	normlized expression (RPKM)	normlized expression (RPKM)	normlized expression (RPKM)	normlized expression (RPKM)	normlized expression (RPKM)	normlized expression (RPKM)	normlized expression (RPKM)	normlized expression (RPKM)	normlized expression (RPKM)	normlized expression (RPKM)
S1087	LA1589	2dpi floral buds	2306.92	843.1	271.78	142.73	46.54	177.19	247.58	517.5	702.46	38.48	75.58	95.28	0.69	477.94	46.14	237.01	2.74
S1088	lc	2dpi floral buds	2261.33	889.71	244.05	150.28	43.26	184.53	227.98	425.59	702.7	46.51	82.42	95.83	1.47	428.17	58.94	242.44	5.31
S1089	fas	2dpi floral buds	2270.01	987.93	243.39	168.29	42.32	184.53	301.43	427.51	716.57	41.94	78.87	95.25	0.33	459.31	47.81	229.57	5.82
S1090	lc/fas	2dpi floral buds	2132.83	935.45	230.38	150.29	45.29	166.85	245.73	482.99	674.09	38.22	71.76	86.78	1.17	489.97	49.05	201.32	5.67
S1091	LA1589	4dpi floral buds	1306.98	340.57	218.83	176.22	27.69	161.24	191.92	283.34	640.51	73.74	61.75	70.13	1.9	237.12	54.57	132.68	9.36
S1092	lc	4dpi floral buds	1235.02	373.78	190.33	148.8	26	148.79	177.78	326.48	591.04	89.98	63.02	73.97	0.23	227.94	44.34	139.34	4.48
S1093	fas	4dpi floral buds	1205.54	437.55	198.96	152.13	26.6	119.63	210.66	365.63	624.8	91.98	53.43	95.6	1.2	247.05	50.72	151.56	8.53
S1094	lc/fas	4dpi floral buds	1196.59	444.38	196.26	168.23	26.72	147.48	222.82	289.6	578.53	94.23	61.3	91.97	0	212.94	53.33	123.53	9.92
S1095	LA1589	6dpi floral buds	1309.62	263.07	210.42	191.24	27.68	127.16	163.14	189.62	611.28	128.56	48.16	87.72	1.11	196.14	51.63	133.18	7.27
S1096	lc	6dpi floral buds	1147.91	253.14	207.14	167.89	15.83	125.95	144.47	283.05	479.87	101.37	51.5	87.02	0.79	214.44	46.69	105.42	8.91
S1097	fas	6dpi floral buds	1032.72	261.82	218.31	156.08	22.24	113.17	175.55	368.04	477.94	80.37	40.36	97.35	0	289.72	79.04	115.43	6.67
S1098	lc/fas	6dpi floral buds	1217.39	294.36	193.95	158.7	26.1	126.28	182.18	230.23	521.16	111.75	51.19	90.69	0	219.36	55.81	124.5	9.75
S1099	LA1589	floral and inflorescence meristem	1284.91	583.79	267.76	173.17	53.55	203.6	248.53	469.95	1071.65	46.37	54.7	151.98	1.01	306.99	63.68	392.92	4.28
S1100	lc	floral and inflorescence meristem	1304.08	634.01	269.26	184.22	42.64	195.49	243.96	448.09	1074.8	48.33	57.67	154.14	0.26	322.76	53.41	380.28	4.93
S1101	fas	floral and inflorescence meristem	1325.18	847.96	274.7	186.66	48.43	192.46	287.29	413.72	1040.35	59.3	65.37	178.4	0.23	353.38	59.53	360.59	5.13
S1102	lc/fas	floral and inflorescence meristem	1207	865.07	276.33	173.09	47.87	193.4	245.55	514.81	985.31	51.11	70.69	139.64	0.95	402.6	63.37	351.93	5.16
S1103	LA1589	sympodial shoot apical meristem	1820.84	1141.2	290.79	194.98	40.8	228.2	233.62	289.36	1027.39	218.91	43.63	148.09	0.42	257.74	53.61	234.7	10.9
S1104	lc	sympodial shoot apical meristem	1679.76	1082.1	278.12	183.64	31.34	187.6	230.21	633.07	882.06	147.93	42.75	125.97	0	351.03	43.06	199.54	8.19
S1105	fas	sympodial shoot apical meristem	1726.3	1283.08	256.66	194.95	26.96	205.6	288.98	528.2	966.44	165.33	39.57	164.02	0.87	369.48	56.51	223.95	8.89
S1106	lc/fas	sympodial shoot apical meristem	1697.62	1290.82	259.86	187.47	31.08	218.8	222.21	514.85	972.44	150.68	45.48	137.42	1.48	323.75	48.09	200.47	7.06
Experiment: D016: RNA-Seq analysis on tomato anthesis flowers of ovate/sov1 NILs in the LA1589 background
ID	genotype	sample	normlized expression (RPKM)	normlized expression (RPKM)	normlized expression (RPKM)	normlized expression (RPKM)	normlized expression (RPKM)	normlized expression (RPKM)	normlized expression (RPKM)	normlized expression (RPKM)	normlized expression (RPKM)	normlized expression (RPKM)	normlized expression (RPKM)	normlized expression (RPKM)	normlized expression (RPKM)	normlized expression (RPKM)	normlized expression (RPKM)	normlized expression (RPKM)	normlized expression (RPKM)
S0764	LA1589	LA1589, flowers	8.2	1.01	10.99	17.25	3.24	2.81	1.64	4.38	4.58	0.15	7.64	0.08	0	0.61	0.34	0.69	0.9
S0765	ovate	ovate, flowers	11.51	1.02	13.33	21.29	3.24	3.42	2.11	4.3	6.52	0.12	7.07	0.22	0	0.48	0.64	1.64	0.9
S0766	sov1	sov1, flowers	6.11	0.81	10.79	14.74	3.1	2.54	1.58	3.54	4.36	0.13	6.13	0.2	0	0.67	0.32	0.68	1.07
S0767	ovate/sov1	ovate/sov1, flowers	13.71	1.45	15.38	18.43	4.49	5.64	2.73	8.62	9.64	0.15	9.3	0.37	0	0.82	0.65	1.57	1.67
Experiment: D017: Transcriptome profiling of three fruit tissues from the fw11.3 NILs in cultivated background
ID	genotype	sample	normlized expression (RPKM)	normlized expression (RPKM)	normlized expression (RPKM)	normlized expression (RPKM)	normlized expression (RPKM)	normlized expression (RPKM)	normlized expression (RPKM)	normlized expression (RPKM)	normlized expression (RPKM)	normlized expression (RPKM)	normlized expression (RPKM)	normlized expression (RPKM)	normlized expression (RPKM)	normlized expression (RPKM)	normlized expression (RPKM)	normlized expression (RPKM)	normlized expression (RPKM)
S0768	Rio Grande (fw11.3-D)	fw11.3-D Pericarp, 10 Days Post Anthesis	11.74	297.98	45.61	15.18	3.8	4.65	4.25	7.5	22.86	0.13	0.02	0.06	0.06	0.03	0.08	1.77	6.33
S0769	Rio Grande (fw11.3-D)	fw11.3-D Septum and Placenta, 10 Days Post Anthesis	15.11	11.02	43.25	16.21	6.19	6.83	3.99	1.78	11.61	1.37	0.35	1.38	0.03	1.96	0.1	2.17	1.43
S0770	Rio Grande (fw11.3-D)	fw11.3-D Columella, 10 Days Post Anthesis	4.42	78.79	43.09	21.22	7.75	5.23	4.97	3.01	17.52	0.19	0.02	0.26	0.2	0.09	1.73	2.1	1.97
S0771	Rio Grande (fw11.3-D)	fw11.3-D Pericarp, 15 Days Post Anthesis	7.64	187.28	29.73	17.21	3.3	3.65	3.42	11.27	10.58	0.13	0.08	0	0.07	0.04	0	0.27	0.83
S0772	Rio Grande (fw11.3-D)	fw11.3-D Septum and Placenta, 15 Days Post Anthesis	17.45	5.55	25.84	16.13	7.66	5.03	3.44	1.56	13.08	6.26	0.46	2.55	0.18	7.52	0.15	1.45	0.5
S0773	Rio Grande (fw11.3-D)	fw11.3-D Columella, 15 Days Post Anthesis	1.09	24.38	26.91	23.14	5.45	3.58	3.04	2.76	5.31	0.14	0.08	0.05	0.08	0.07	0.22	0.31	0.08
S0774	Rio Grande (fw11.3-D)	fw11.3-D Pericarp, 25 Days Post Anthesis	6.29	36.73	19.6	18.78	4.9	4.23	2.98	10.23	6.71	0.11	0	0.07	0.08	0.03	0.03	0.05	0.09
S0775	Rio Grande (fw11.3-D)	fw11.3-D Septum and Placenta, 25 Days Post Anthesis	18.3	1.64	15.72	18.24	10.44	4.29	6.91	3.86	9.69	12.49	0.88	8.12	0.47	7.84	0.17	2.08	0.48
S0776	Rio Grande (fw11.3-D)	fw11.3-D Columella, 25 Days Post Anthesis	1.18	2.26	23.11	26.16	6.7	4.29	2.39	2.26	3.76	0.12	0.02	0.16	0.21	0.11	0.02	0.09	0.06
S0777	Rio Grande (fw11.3-D)	fw11.3-D Pericarp, 33 Days Post Anthesis	4.8	71.9	22.89	12.42	3.2	2.19	2.12	17.24	4.29	0.06	0.32	0.09	0	0	0	0	0.15
S0778	Rio Grande (fw11.3-D)	fw11.3-D Septum and Placenta, 33 Days Post Anthesis	11.31	0.71	10.37	17.15	7.11	4.89	4.48	2.28	3.46	7.18	2.29	6.26	0.17	4.72	0.14	1.21	0.09
S0779	Rio Grande (fw11.3-D)	fw11.3-D Columella, 33 Days Post Anthesis	0.42	3.67	14.44	21.4	8.3	2.63	1.48	2.76	1.63	0	0	0	0	0	0.22	0	0
S0780	Rio Grande (fw11.3-D)	fw11.3-D Pericarp, 4 Days Post Anthesis	43.46	157.43	72.19	14.59	18.42	13.79	8.15	50.99	117.67	0.87	3.43	2.83	0.24	6.79	1.15	12.17	26.3
S0781	Rio Grande (fw11.3-D)	fw11.3-D Septum, Placenta and Columella, 4 Days Post Anthesis	38.86	71.07	74.18	21.01	17.34	15.95	10.7	25.79	68	0.82	3.38	7.24	0.53	6.26	3.71	9.64	24.53
S0782	Rio Grande (fw11.3-D)	fw11.3-D Pericarp, 7 Days Post Anthesis	21.8	237.85	56.84	14.57	6.06	6.28	4.5	14.75	46.62	0.24	0.37	0.43	0.4	0.08	0.19	3.81	25.34
S0783	Rio Grande (fw11.3-D)	fw11.3-D Septum and Placenta, 7 Days Post Anthesis	19.02	22.52	50.66	16.52	8.08	8.13	4.67	4.92	15.78	0.24	0.87	1.74	0.19	0.24	0.74	4.22	9.06
S0784	Rio Grande (fw11.3-D)	fw11.3-D Columella, 7 Days Post Anthesis	8.49	105.62	52.11	19.69	10.76	5.8	4.15	7.36	29.86	0.25	0.1	1.37	0.12	0.22	6.18	4.57	15.21
S0785	Rio Grande (fw11.3-D)	fw11.3-D Pericarp, Turning	3.59	2.17	18.33	12.12	8.07	1.23	0.43	1.52	0.87	0.01	0.08	0	0.17	0.02	0	0.11	0
S0786	Rio Grande (fw11.3-D)	fw11.3-D Septum and Placenta, Turning	2.74	0.63	22.62	16.45	11.71	3.54	8.96	0.77	0.5	8.26	8.09	1.7	0.29	2.64	0	0.12	0
S0787	Rio Grande (fw11.3-D)	fw11.3-D Columella, Turning	0.11	0.78	25.63	19.65	8.46	2.37	0.32	0.24	0.96	0	0.15	0	0	0.07	0.08	0	0.1
S0788	Rio Grande (fw11.3-WT)	fw11.3-WT Pericarp, 10 Days Post Anthesis	11.4	378.11	40.83	16.05	3.42	4.33	3.98	6.94	21.75	0.15	0.07	0.13	0.12	0.02	0.05	1.41	6.15
S0789	Rio Grande (fw11.3-WT)	fw11.3-WT Septum and Placenta, 10 Days Post Anthesis	13.58	15.1	39.28	17.34	6.61	5.31	4.2	1.87	13.25	1.38	0.31	1.54	0.13	1.21	0.27	1.94	1.29
S0790	Rio Grande (fw11.3-WT)	fw11.3-WT Columella, 10 Days Post Anthesis	3.54	77.85	40	22.89	7.19	4.73	4.49	2.65	19.79	0.22	0.05	0.43	0.18	0.02	2.03	2	1.63
S0791	Rio Grande (fw11.3-WT)	fw11.3-WT Pericarp, 15 Days Post Anthesis	7.23	296.68	26.75	15.85	3.45	3.15	3.2	9.33	12.3	0.2	0.08	0.03	0.13	0.02	0.05	0.51	0.97
S0792	Rio Grande (fw11.3-WT)	fw11.3-WT Septum and Placenta, 15 Days Post Anthesis	23.3	4.07	27.21	16.15	8.11	5.3	4.1	2.66	15.53	7.51	0.62	3.23	0.45	10.93	0.22	1.45	0.83
S0793	Rio Grande (fw11.3-WT)	fw11.3-WT Columella, 15 Days Post Anthesis	1.56	28.87	27.16	25.54	5.73	3.58	2.87	2.27	6.73	0.12	0.01	0.06	0.09	0.1	0.18	0.37	0.15
S0794	Rio Grande (fw11.3-WT)	fw11.3-WT Pericarp, 25 Days Post Anthesis	6.15	68.86	21.77	19.03	5.89	3.92	3.73	9.93	8.73	0.17	0.01	0.07	0.06	0.03	0.02	0.06	0.06
S0795	Rio Grande (fw11.3-WT)	fw11.3-WT Septum and Placenta, 25 Days Post Anthesis	18.63	0.94	17.14	19.57	12.33	4.59	6.69	3.49	10.84	13.97	1.63	7.15	0.58	9.47	0.14	2.88	0.62
S0796	Rio Grande (fw11.3-WT)	fw11.3-WT Columella, 25 Days Post Anthesis	0.94	1.33	24.09	29.96	6.48	3.83	2.44	2.02	4.19	0.22	0.02	0.16	0.1	0.17	0.09	0.1	0.07
S0797	Rio Grande (fw11.3-WT)	fw11.3-WT Pericarp, 33 Days Post Anthesis	3.82	79.21	15.22	17.28	3.97	2.93	4.62	18.03	4.37	0.17	0	0	0	0	0	0	0
S0798	Rio Grande (fw11.3-WT)	fw11.3-WT Septum and Placenta, 33 Days Post Anthesis	14.3	1.42	11.8	12.96	10.54	6.54	5.4	2.44	5.76	9.99	1.72	10.35	0.34	4.27	0	2.44	0
S0799	Rio Grande (fw11.3-WT)	fw11.3-WT Columella, 33 Days Post Anthesis	0.22	0.52	15.54	21.98	4.65	3.08	0.95	1.09	2.14	0	0	0	0	0	0	0	0.4
S0800	Rio Grande (fw11.3-WT)	fw11.3-WT Pericarp, 4 Days Post Anthesis	40.53	185.2	67.54	16.97	14.05	12.39	7.88	48.23	102.56	0.79	2.18	2.81	0.42	5.63	1.26	11.19	31.33
S0801	Rio Grande (fw11.3-WT)	fw11.3-WT Septum, Placenta and Columella, 4 Days Post Anthesis	34.26	84.82	68.49	20.35	14.06	13.39	8.97	24.54	61.54	0.75	2.91	6.14	0.9	5.84	4.56	8.99	28.15
S0802	Rio Grande (fw11.3-WT)	fw11.3-WT Pericarp, 7 Days Post Anthesis	20.32	282.29	63.61	17.65	5.87	7.76	4.72	17.33	49.46	0.29	0.49	0.33	0.23	0.07	0.55	2.68	24.85
S0803	Rio Grande (fw11.3-WT)	fw11.3-WT Septum and Placenta, 7 Days Post Anthesis	19.61	25.71	57.1	17.6	8.41	8.19	5.39	3.94	17.58	0.36	1.4	2.05	0.31	0.35	1.03	3.6	9.17
S0804	Rio Grande (fw11.3-WT)	fw11.3-WT Columella, 7 Days Post Anthesis	10.7	125.16	55.58	21.72	10.64	6.6	6.51	6.98	34.62	0.31	0.12	2.13	0.3	0.29	5.75	4.24	15.4
S0805	Rio Grande (fw11.3-WT)	fw11.3-WT Pericarp, Turning	2.49	2.78	17.09	11.85	6.96	1.15	0.4	1.43	0.43	0.02	0.03	0	0	0	0	0.23	0.06
S0806	Rio Grande (fw11.3-WT)	fw11.3-WT Septum and Placenta, Turning	3.92	0.34	26.57	18.72	10.9	4.66	10.91	1.42	1.28	9.18	7.24	1.68	0	2.85	0.17	0.08	0
S0807	Rio Grande (fw11.3-WT)	fw11.3-WT Columella, Turning	0.31	0.37	27.52	22.41	7.25	1.95	0.56	0.44	0.9	0.03	0.15	0	0.26	0.05	0.05	0	0
Experiment: D018: Transcriptome profiling of three fruit tissues from the sun NILs in cultivated background
ID	genotype	sample	normlized expression (RPKM)	normlized expression (RPKM)	normlized expression (RPKM)	normlized expression (RPKM)	normlized expression (RPKM)	normlized expression (RPKM)	normlized expression (RPKM)	normlized expression (RPKM)	normlized expression (RPKM)	normlized expression (RPKM)	normlized expression (RPKM)	normlized expression (RPKM)	normlized expression (RPKM)	normlized expression (RPKM)	normlized expression (RPKM)	normlized expression (RPKM)	normlized expression (RPKM)
S0808	Sun1642 (sun-WT)	SA3 Pericarp and exocarp, 4 Days Post Anthesis	20.29	750.76	57.77	3.51	3.27	3.47	9.79	7.48	47.14	0.17	0.13	2.05	0.58	0.1	0.14	10.23	5.28
S0809	Sun1642 (sun-WT)	SA3 Septum and seeds, 4 Days Post Anthesis	10.64	159.91	49.75	4.08	5.12	3.75	8.92	2.7	19.24	0.2	0.12	1.47	0.27	0.49	0.25	10.64	1.79
S0810	Sun1642 (sun-WT)	SA3 Pericarp, 7 Days Post Anthesis	26.46	751.19	72.41	4.65	8.58	5.89	14.63	15.03	77.37	0.47	0.28	2.96	0.16	2.36	1.18	21.67	6.86
S0811	Sun1642 (sun-WT)	SA3 Septum, 7 Days Post Anthesis	8.98	217.84	57.52	4.69	5.89	4.09	12.46	2.76	20.4	0.29	0.18	1.22	0.16	0.25	1.12	14.16	2.7
S0812	Sun1642 (sun-WT)	SA3 Seeds, 7 Days Post Anthesis	7.33	183.95	47.64	4.29	5.11	3.45	9.33	3.13	19.84	0.2	0.05	1.32	0.41	0.32	0.57	12.42	1.31
S0813	Sun1642 (sun-WT)	SA3 Pericarp, 10 Days Post Anthesis	11.57	349.48	42.68	4.09	3.75	3.74	7.66	6.8	21.88	1.9	0.05	1.44	0.17	2.36	0.06	5.73	1.27
S0814	Sun1642 (sun-WT)	SA3 Septum, 10 Days Post Anthesis	3.51	103.88	37.39	5.06	4.83	2.84	8.37	3.9	10.03	0.7	0.02	0.39	0.09	0.81	0.17	3.73	0.14
S0815	Sun1642 (sun-WT)	SA3 Seeds, 10 Days Post Anthesis	10.51	272.99	40.78	3.93	3.62	3.32	7.79	3.07	19.85	2.39	0.05	1.38	0.09	2.45	0.16	6.03	1.15
S0816	Sun1642 (sun-D)	SA4 Pericarp and exocarp, 4 Days Post Anthesis	19.21	536.2	74.67	4.46	8.25	7	14.01	11.44	50.45	0.54	0.36	4.03	0.56	1.72	1.79	30.2	8.33
S0817	Sun1642 (sun-D)	SA4 Septum and seeds, 4 Days Post Anthesis	9.26	321.06	62.41	4.6	5.08	3.54	10.47	5.92	27.28	0.3	0.08	0.98	0	0.22	0.81	13.95	2.98
S0818	Sun1642 (sun-D)	SA4 Pericarp, 7 Days Post Anthesis	16.19	539.99	53.67	4.02	4.2	3.93	9.94	4.98	40.17	0.25	0.06	1.18	0.38	0.21	0.25	8.56	3.24
S0819	Sun1642 (sun-D)	SA4 Septum, 7 Days Post Anthesis	29.62	584.85	73.65	4.35	9.1	6.99	15.86	17.8	80.16	0.5	0.42	3.1	0.18	3.73	0.84	27.25	5.36
S0820	Sun1642 (sun-D)	SA4 Seeds, 7 Days Post Anthesis	11.25	345.37	49.81	3.63	4.92	4.26	8.92	3.37	31.04	0.18	0.1	0.99	0.22	0.35	0.14	9.97	2.31
S0821	Sun1642 (sun-D)	SA4 Pericarp, 10 Days Post Anthesis	12.34	423.67	53.34	3.85	3.87	3.85	9.48	6.88	29.73	0.3	0.09	0.62	0.21	0.22	0.19	7.44	2.31
S0822	Sun1642 (sun-D)	SA4 Septum, 10 Days Post Anthesis	5	161.17	39.27	5.1	5.11	3.09	8.63	3.25	11.69	1.15	0.06	0.43	0.16	1.23	0.09	3.6	0.37
S0823	Sun1642 (sun-D)	SA4 Seeds, 10 Days Post Anthesis	14.64	243.01	45.83	3.55	3.89	4.21	8.15	5.66	29.3	1.08	0.07	1.49	0.14	1.63	0.13	8.09	2.6
Experiment: D019: Transcriptome profiling of ripe fruits of S. lycopersicoides ILs
ID	genotype	sample	normlized expression (RPKM)	normlized expression (RPKM)	normlized expression (RPKM)	normlized expression (RPKM)	normlized expression (RPKM)	normlized expression (RPKM)	normlized expression (RPKM)	normlized expression (RPKM)	normlized expression (RPKM)	normlized expression (RPKM)	normlized expression (RPKM)	normlized expression (RPKM)	normlized expression (RPKM)	normlized expression (RPKM)	normlized expression (RPKM)	normlized expression (RPKM)	normlized expression (RPKM)
S0824	VF36	fruit, red ripe, VF36	1.35	0	38.08	21.51	9.64	0.45	0.28	0.06	0.08	0.01	0.15	0	0	0	0	0.32	0
S0825	LA3882	fruit, red ripe, S. lycopersicoides IL LA3882	3.73	0.07	40	27.52	8.4	0.96	0.38	0.09	0.16	0	1.22	0	0	0	0	0.51	0
S0826	LA3886	fruit, red ripe, S. lycopersicoides IL LA3886	0.79	0	42.13	20.18	12.04	0.63	0.28	0	0.03	0	0.19	0	0	0	0	0.31	0
S0827	LA3892	fruit, red ripe, S. lycopersicoides IL LA3892	1.28	0	43.98	24.25	10.42	0.35	0.43	0	0.03	0	0.05	0	0	0	0	0.36	0
S0828	LA4230	fruit, red ripe, S. lycopersicoides IL LA4230	0.64	0	47.46	43.84	14.82	0.59	0.36	0	0	0	0.14	0	0	0	0	0.79	0
S0829	LA4231	fruit, red ripe, S. lycopersicoides IL LA4231	1.06	0.03	36.47	18.38	10.18	0.39	0.04	0.06	0.02	0	0.13	0	0	0	0	0.95	0
S0830	LA4232	fruit, red ripe, S. lycopersicoides IL LA4232	1.52	0	42.4	33.83	8.43	0.86	0.34	0.05	0.32	0	0.4	0	0	0	0	0.44	0
S0831	LA4233	fruit, red ripe, S. lycopersicoides IL LA4233	0.82	0	35.58	19.45	7.42	0.47	0.21	0.02	0.03	0	0.11	0	0	0	0	0.18	0
S0832	LA4234A	fruit, red ripe, S. lycopersicoides IL LA4234A	1.2	0.03	39.11	19.77	8.2	0.53	0.36	0.08	0.03	0	0.11	0.05	0	0	0	0.33	0
S0833	LA4234B	fruit, red ripe, S. lycopersicoides IL LA4234B	0.87	0	45.56	18.6	8.45	0.69	0.46	0.12	0.03	0	0.06	0	0	0	0	0.5	0
S0834	LA4235	fruit, red ripe, S. lycopersicoides IL LA4235	1.44	0.05	37.85	23.87	9.78	0.34	0.23	0.03	0	0	0.11	0	0	0	0	0.64	0
S0835	LA4236A	fruit, red ripe, S. lycopersicoides IL LA4236A	1.93	0.04	27.33	18.95	9.55	0.34	0.27	0.04	0.03	0	0.19	0	0	0	0	0.2	0
S0836	LA4237	fruit, red ripe, S. lycopersicoides IL LA4237	0.95	0	38.47	26.44	14.34	0.61	0.12	0.04	0	0	0.16	0	0	0	0	0.78	0
S0837	LA4238	fruit, red ripe, S. lycopersicoides IL LA4238	1.85	0	35.39	28.27	10.49	0.7	0.16	0.08	0.11	0	0.02	0	0	0	0	0.05	0
S0838	LA4239	fruit, red ripe, S. lycopersicoides IL LA4239	1.1	0	31.82	28.84	9.84	0.77	0.29	0.04	0.03	0	0.23	0	0	0	0	0.23	0
S0839	LA4241A	fruit, red ripe, S. lycopersicoides IL LA4241A	1.94	0.03	26.61	26.16	9.14	0.52	0.27	0.04	0.03	0.03	0.88	0.09	0	0.04	0	0.34	0
S0840	LA4241B	fruit, red ripe, S. lycopersicoides IL LA4241B	0.72	0	39.42	27.99	9.24	0.66	0.35	0.1	0	0	0.12	0	0	0	0	0.19	0
S0841	LA4242A	fruit, red ripe, S. lycopersicoides IL LA4242A	1.33	0	44	20.77	9.18	0.14	0.4	0.09	0	0	0.13	0	0	0	0	0.39	0
S0842	LA4242B	fruit, red ripe, S. lycopersicoides IL LA4242B	1.19	0	45.86	21.47	11.59	0.21	0.37	0.06	0.05	0	0.18	0	0	0	0	0.76	0
S0843	LA4242C	fruit, red ripe, S. lycopersicoides IL LA4242C	0.38	0	47.13	23.55	9.49	0.16	0.43	0.04	0.02	0	0.1	0	0	0	0.04	0.1	0
S0844	LA4243	fruit, red ripe, S. lycopersicoides IL LA4243	1.74	0.05	35.5	25.49	8.96	0.69	0.81	0	0.1	0	0.56	0	0	0	0	0.26	0
S0845	LA4244	fruit, red ripe, S. lycopersicoides IL LA4244	2.73	0	41.86	18.44	10.62	0.7	0.52	0.07	0.05	0	0.25	0	0	0	0	0.58	0
S0846	LA4245	fruit, red ripe, S. lycopersicoides IL LA4245	0.72	0	46.62	27.05	13.26	0.72	0.38	0	0.05	0	0.09	0	0	0	0	0.37	0
S0847	LA4247	fruit, red ripe, S. lycopersicoides IL LA4247	1.58	0.1	40.94	25.25	12.18	0.44	0.51	0	0	0	0.2	0	0	0	0	0.44	0
S0848	LA4248	fruit, red ripe, S. lycopersicoides IL LA4248	1.84	0	42.12	35.06	12.09	0.82	0.48	0.11	0.12	0	0.04	0	0	0	0	1.06	0
S0849	LA4249A	fruit, red ripe, S. lycopersicoides IL LA4249A	1.08	0.04	34.74	22.18	11.1	0.44	0.11	0.07	0	0	0.1	0	0	0	0	0.94	0
S0850	LA4249B	fruit, red ripe, S. lycopersicoides IL LA4249B	1.43	0.04	42.38	21.26	13.03	0.83	0.22	0.04	0.14	0.06	0.25	0	0	0.09	0	1.59	0
S0851	LA4250A	fruit, red ripe, S. lycopersicoides IL LA4250A	1.27	0	48.15	21.71	10.64	0.49	0.35	0	0	0	0.46	0	0	0.03	0	0.54	0
S0852	LA4250B	fruit, red ripe, S. lycopersicoides IL LA4250B	0.71	0	34.57	16.28	7.56	0.51	0.4	0.23	0.06	0	3.53	0	0	0	0	0.95	0
S0853	LA4250C	fruit, red ripe, S. lycopersicoides IL LA4250C	1.88	0.17	28.48	19.59	10.02	0.31	0.46	0	0	0.04	0.14	0	0	0	0	1.02	0
S0854	LA4251	fruit, red ripe, S. lycopersicoides IL LA4251	2.2	0	38.16	18.42	8.44	0.41	0.44	0.04	0.08	0	0.04	0	0	0	0	0.2	0.12
S0855	LA4252A	fruit, red ripe, S. lycopersicoides IL LA4252A	1.88	0	37.26	22.26	8.95	0.6	0.35	0	0.03	0	0.06	0	0	0	0	0.26	0
S0856	LA4252B	fruit, red ripe, S. lycopersicoides IL LA4252B	2.16	0	36.94	20.86	10.45	0.49	0.27	0.06	0	0	0.09	0	0	0	0	0.43	0
S0857	LA4252C	fruit, red ripe, S. lycopersicoides IL LA4252C	1.23	0.02	29.67	17.89	10.5	0.28	0.18	0.06	0.02	0	0.02	0	0	0	0	0.37	0
S0858	LA4252E	fruit, red ripe, S. lycopersicoides IL LA4252E	1.6	0	30.84	18.78	14.92	0.36	0.13	0.04	0.06	0	0.1	0	0	0	0	0.59	0
S0859	LA4252F	fruit, red ripe, S. lycopersicoides IL LA4252F	1.02	0	31.58	13.92	11.63	0.45	0.14	0.03	0	0	0.05	0	0	0	0	0.43	0
S0860	LA4253	fruit, red ripe, S. lycopersicoides IL LA4253	1.85	0	36.86	20.09	10.39	0.41	0.39	0	0.04	0	0.09	0	0	0	0	0.53	0
S0861	LA4254	fruit, red ripe, S. lycopersicoides IL LA4254	2.4	0.05	40.04	20.7	19.46	0.28	0.16	0	0.03	0.06	0.1	0	0	0	0	0.26	0
S0862	LA4255	fruit, red ripe, S. lycopersicoides IL LA4255	1.16	0	48.76	18.31	9.17	0.68	0.46	0.06	0	0	0.11	0	0	0	0	0.26	0
S0863	LA4256	fruit, red ripe, S. lycopersicoides IL LA4256	2.11	0	42.3	25.4	10.76	0.84	0.32	0.1	0.05	0.01	0.15	0	0	0	0.04	0.82	0
S0864	LA4257	fruit, red ripe, S. lycopersicoides IL LA4257	1.45	0.04	40.88	18.62	9.41	0.51	0.16	0.02	0.05	0	0.07	0	0	0	0	0	0
S0865	LA4258	fruit, red ripe, S. lycopersicoides IL LA4258	1.39	0.04	44.07	20.84	9.25	0.5	0.38	0.08	0	0.02	0.08	0	0	0	0	0.82	0
S0866	LA4260	fruit, red ripe, S. lycopersicoides IL LA4260	2.58	0	38.06	26.71	11.93	0.61	0.37	0.05	0.11	0	0.04	0.07	0	0	0	0.5	0
S0867	LA4262A	fruit, red ripe, S. lycopersicoides IL LA4262A	1.25	0	33.92	19.18	8.59	0.21	0.08	0.1	0	0	0.2	0	0	0	0.08	0.26	0
S0868	LA4262B	fruit, red ripe, S. lycopersicoides IL LA4262B	1.07	0.03	39.11	20.47	11.5	0.49	0.22	0	0.03	0	0.13	0	0	0	0	0.67	0.09
S0869	LA4263A	fruit, red ripe, S. lycopersicoides IL LA4263A	2.43	0.04	43.2	30.65	10.02	0.59	0.53	0	0.04	0.01	0.06	0	0	0	0	0.49	0
S0870	LA4263B	fruit, red ripe, S. lycopersicoides IL LA4263B	2.17	0.04	36.43	26.68	10.44	0.81	0.18	0	0	0	0.08	0	0	0	0	0.35	0
S0871	LA4263C	fruit, red ripe, S. lycopersicoides IL LA4263C	1.23	0	39.1	27.04	9.2	0.36	0.23	0.08	0.05	0	0.05	0	0	0	0	0.5	0.16
S0872	LA4263D	fruit, red ripe, S. lycopersicoides IL LA4263D	0.96	0	29.2	17.06	11.33	0.68	0.12	0.2	0.09	0	0.04	0	0	0	0	1.75	0
S0873	LA4264A	fruit, red ripe, S. lycopersicoides IL LA4264A	0.81	0	30.44	22.88	7.33	0.29	0	0.07	0	0	0	0	0	0	0	0.42	0
S0874	LA4264B	fruit, red ripe, S. lycopersicoides IL LA4264B	0.79	0	35.26	34.93	7.8	0.7	0.38	0.04	0.08	0	0.12	0	0	0	0.06	0.35	0
S0875	LA4266A	fruit, red ripe, S. lycopersicoides IL LA4266A	0.95	0	37.48	26.38	8.34	0.43	0.5	0.18	0.03	0	2.92	0	0	0	0.05	0.39	0
S0876	LA4266B	fruit, red ripe, S. lycopersicoides IL LA4266B	1.38	0.03	51.28	26.89	10.08	0.6	0.65	0	0.04	0	5.67	0.04	0	0	0	0.84	0
S0877	LA4268	fruit, red ripe, S. lycopersicoides IL LA4268	1.31	0	41.53	23.13	9.26	0.53	0.41	0.07	0	0	0.25	0	0	0	0	0.38	0
S0878	LA4269	fruit, red ripe, S. lycopersicoides IL LA4269	1.31	0	38.59	15.72	8.7	0.98	0.25	0.37	0	0	0.11	0	0	0	0	0.61	0
S0879	LA4270A	fruit, red ripe, S. lycopersicoides IL LA4270A	1.03	0	27.84	17.57	5.88	0.24	0.26	0	0	0	0.04	0	0	0	0	0.29	0
S0880	LA4270B	fruit, red ripe, S. lycopersicoides IL LA4270B	2.09	0.05	37.95	18.93	7.42	0.6	0.28	0.03	0.07	0	0.06	0	0	0	0	0.58	0
S0881	LA4272	fruit, red ripe, S. lycopersicoides IL LA4272	1.47	0.06	47.06	19.5	11.71	0.62	0.38	0.03	0.06	0	0.34	0.04	0	0.03	0	0.39	0
S0882	LA4273	fruit, red ripe, S. lycopersicoides IL LA4273	2.38	0	35.89	21.54	10.52	0.59	0.7	0.06	0.14	0	0.05	0	0	0	0	0.24	0
S0883	LA4274	fruit, red ripe, S. lycopersicoides IL LA4274	0.92	0.03	40.85	16.13	9.8	0.43	0.31	0.1	0.05	0	0.11	0	0	0	0	0.14	0
S0884	LA4275	fruit, red ripe, S. lycopersicoides IL LA4275	1.26	0	41.02	24.87	9.67	0.73	0.36	0.03	0.08	0	0.05	0	0	0	0	0.66	0
S0885	LA4276A	fruit, red ripe, S. lycopersicoides IL LA4276A	0.78	0.05	36.2	14.86	8.07	0.24	0.23	0	0	0	0.02	0	0	0	0	0.36	0
S0886	LA4276B	fruit, red ripe, S. lycopersicoides IL LA4276B	1.86	0	49.34	22.65	7.92	0.92	0.31	0	0.16	0	0.32	0	0	0	0	0	0
S0887	LA4276C	fruit, red ripe, S. lycopersicoides IL LA4276C	1.04	0.07	38.18	17.57	11.39	0.47	0.39	0.07	0.06	0	0.09	0	0	0	0	0.39	0
S0888	LA4276D	fruit, red ripe, S. lycopersicoides IL LA4276D	2.13	0	49.09	20.12	10	1.08	0.22	0.04	0.1	0.01	0.06	0	0	0	0	0	0
S0889	LA4277	fruit, red ripe, S. lycopersicoides IL LA4277	3.8	0.02	36.07	17.75	17.38	0.79	0.45	0.05	0.06	0.02	0.42	0	0	0.03	0	0.65	0
S0890	LA4277B	fruit, red ripe, S. lycopersicoides IL LA4277B	3.04	0	24.76	21.92	12.3	0.4	0.34	0	0	0.01	0.7	0	0	0	0	0.35	0
S0891	LA4277C	fruit, red ripe, S. lycopersicoides IL LA4277C	4.11	0	41.57	26.88	12.11	0.83	0.42	0.11	0	0	0.36	0	0	0	0	0.43	0
S0892	LA4278A	fruit, red ripe, S. lycopersicoides IL LA4278A	2.03	0.03	32.61	16.52	8.33	0.79	0.44	0.06	0.02	0	0.18	0	0	0	0	0.54	0
S0893	LA4278B	fruit, red ripe, S. lycopersicoides IL LA4278B	0.78	0	36.09	16.03	6.74	0.17	0.38	0	0	0	0.12	0	0	0	0.07	0.4	0
S0894	LA4279	fruit, red ripe, S. lycopersicoides IL LA4279	1.29	0	41.79	25.61	8.96	0.54	0.32	0.04	0.03	0	0.06	0	0	0	0	0.31	0
S0895	LA4280	fruit, red ripe, S. lycopersicoides IL LA4280	1.34	0.11	21.22	16.89	11.86	0.56	0.27	0.03	0	0	0.19	0	0	0	0	0.78	0
S0896	LA4281A	fruit, red ripe, S. lycopersicoides IL LA4281A	1.64	0	37.72	21.12	9.06	0.74	0.16	0.04	0.03	0	0.03	0	0	0	0	0.83	0
S0897	LA4281B	fruit, red ripe, S. lycopersicoides IL LA4281B	1.66	0	32.91	17.52	6.83	0.71	0.36	0	0.04	0.02	0.19	0	0	0	0.07	0.52	0
S0898	LA4281C	fruit, red ripe, S. lycopersicoides IL LA4281C	1.42	0	33.32	19.23	8.23	0.63	0.37	0	0.08	0	0.17	0	0	0	0	0.47	0
S0899	LA4281D	fruit, red ripe, S. lycopersicoides IL LA4281D	1.18	0	35.32	18.43	6.69	0.58	0.14	0	0.06	0	0.12	0	0	0	0	0.56	0
S0900	LA4281E	fruit, red ripe, S. lycopersicoides IL LA4281E	0.98	0.03	30.62	18.99	8.57	0.4	0.21	0	0.03	0	0.11	0.04	0	0	0	0.18	0
S0901	LA4282A	fruit, red ripe, S. lycopersicoides IL LA4282A	0.82	0	46.25	22.44	1.27	0.31	0.19	0.03	0	0	0.02	0	0	0	0	0.55	0
S0902	LA4282B	fruit, red ripe, S. lycopersicoides IL LA4282B	0.89	0.02	45.32	19.89	5.5	0.42	0.32	0.1	0.04	0	0.06	0	0	0	0	0.62	0.06
S0903	LA4282C	fruit, red ripe, S. lycopersicoides IL LA4282C	1.21	0	34.48	15.92	6.31	0.15	0.3	0.04	0	0.02	0	0	0	0	0	0.64	0
S0904	LA4284	fruit, red ripe, S. lycopersicoides IL LA4284	1.39	0	49.05	16.65	1.9	0.38	0.44	0.06	0	0	0.05	0	0	0	0	0.67	0
S0905	LA4294A	fruit, red ripe, S. lycopersicoides IL LA4294A	1.12	0	36.18	21.48	11.37	0.6	0.36	0.05	0.04	0	0.08	0	0	0	0	0.92	0
S0906	LA4294B	fruit, red ripe, S. lycopersicoides IL LA4294B	2.29	0.06	25.94	16.92	13.21	0.06	0.21	0	0	0	0.06	0	0	0	0	1.45	0
S0907	LA4295	fruit, red ripe, S. lycopersicoides IL LA4295	1.46	0	37.67	22.02	10.41	0.61	0.45	0.23	0.06	0	0.25	0.06	0	0	0	0.36	0
S0908	LA4296	fruit, red ripe, S. lycopersicoides IL LA4296	1.07	0	30.17	20.07	10.74	0.29	0.03	0.06	0	0.03	0.12	0	0	0	0	0.91	0
S0909	LA4297	fruit, red ripe, S. lycopersicoides IL LA4297	0.95	0.03	30.52	13.66	12.35	0.11	0.09	0.04	0	0	0.03	0	0	0	0	0.57	0
S0910	LA4298	fruit, red ripe, S. lycopersicoides IL LA4298	2.87	0	34.64	25.21	15.07	0.34	0.2	0.06	0.04	0	0.19	0	0	0	0	0.37	0
S0911	LA4299	fruit, red ripe, S. lycopersicoides IL LA4299	1.86	0	39.08	14.03	8.84	0.34	0.18	0.04	0	0	0.04	0	0	0	0	0.34	0
S0912	LA4300A	fruit, red ripe, S. lycopersicoides IL LA4300A	1.61	0	38.13	18.26	8.66	0.52	0.23	0	0.03	0.06	0.15	0	0	0	0.12	0.69	0
S0913	LA4300B	fruit, red ripe, S. lycopersicoides IL LA4300B	1.28	0	39.36	8.8	6.73	0.15	0.19	0.38	0	0.12	0.1	0	0	0	0	0.87	0
S0914	LA4301A	fruit, red ripe, S. lycopersicoides IL LA4301A	0.97	0	35.53	12.77	4.3	0.27	0.12	0.12	0.08	0.11	0.14	0.07	0	0.06	0	0.33	0
S0915	LA4303	fruit, red ripe, S. lycopersicoides IL LA4303	1.16	0	28.92	8.54	6.31	0.36	0.31	0	0.06	0.03	0.29	0	0	0	0	0.14	0
S0916	LA4305	fruit, red ripe, S. lycopersicoides IL LA4305	1.42	0	41.81	28.89	8.62	0.59	0.43	0	0	0	0.16	0	0	0	0	0.45	0
S0917	LA4306A	fruit, red ripe, S. lycopersicoides IL LA4306A	0.84	0	23.24	11.74	6.42	0.11	0	0	0	0.07	0.04	0	0	0	0	1.18	0
S0918	LA4306B	fruit, red ripe, S. lycopersicoides IL LA4306B	1.09	0	37	9.82	7.15	0.34	0.04	0	0.07	0.02	0.07	0	0	0	0	1.14	0
S0919	LA4307	fruit, red ripe, S. lycopersicoides IL LA4307	1.64	0	17.42	9.79	6.05	0.39	0.49	0.09	0.07	0.1	1.37	0	0	0	0	0.77	0
S0920	LA4308	fruit, red ripe, S. lycopersicoides IL LA4308	1.49	0	39.48	25.58	9.77	0.51	0.51	0	0.08	0	0.22	0	0	0	0	0.25	0
S0921	LA4308A	fruit, red ripe, S. lycopersicoides IL LA4308A	1.21	0	40.46	23.19	9.1	0.62	0.11	0.11	0.06	0	0.07	0	0	0	0	0.15	0
S0922	LA4309	fruit, red ripe, S. lycopersicoides IL LA4309	0.62	0	28.46	15.82	7.14	0.25	0.3	0.08	0.03	0	0.18	0	0	0	0.07	0.18	0
S0923	LA4310	fruit, red ripe, S. lycopersicoides IL LA4310	1	0	47.58	19.9	8.46	0.34	0.15	0.08	0	0	0.09	0	0	0	0	0.35	0
S0924	LA4311	fruit, red ripe, S. lycopersicoides IL LA4311	0.89	0	36.61	15.45	10.16	0.29	0.3	0.07	0	0	0.04	0	0	0	0	0.58	0
S0925	LA4312A	fruit, red ripe, S. lycopersicoides IL LA4312A	1.75	0	32.29	19.8	1.53	0.2	0.31	0	0.02	0	0.31	0.05	0	0	0	0.34	0
S0926	LA4312B	fruit, red ripe, S. lycopersicoides IL LA4312B	0.6	0	46.85	12.89	1.75	0.58	0.17	0.09	0	0	0	0	0	0	0	0.2	0
S0927	LA4313A	fruit, red ripe, S. lycopersicoides IL LA4313A	0.6	0	34.99	11.25	5.14	0.18	0.25	0.08	0.06	0.03	0.3	0	0	0	0	0.22	0.11
S0928	LA4313B	fruit, red ripe, S. lycopersicoides IL LA4313B	1.08	0.07	29.86	10.06	6.99	0.47	0.16	0.04	0.03	0	0	0	0	0	0	0.3	0
Experiment: D020: Transcriptome profiling of ripe fruits of S. pimpinellifolium RILs
ID	genotype	sample	normlized expression (RPKM)	normlized expression (RPKM)	normlized expression (RPKM)	normlized expression (RPKM)	normlized expression (RPKM)	normlized expression (RPKM)	normlized expression (RPKM)	normlized expression (RPKM)	normlized expression (RPKM)	normlized expression (RPKM)	normlized expression (RPKM)	normlized expression (RPKM)	normlized expression (RPKM)	normlized expression (RPKM)	normlized expression (RPKM)	normlized expression (RPKM)	normlized expression (RPKM)
S0953	LA2093	fruit, red ripe, S. pimpinellifolium LA2093	4.37	0.07	43.68	20.84	19.93	1.18	0.79	0	0.16	0	0.19	0.05	0	0.05	0	0	0
S0954	NCEBR1	fruit, red ripe, S. lycopersicum NCEBR1	0.9	0	48.05	23.6	14.56	1	0.34	0.03	0.18	0.02	0.11	0.04	0	0	0.07	0.27	0
S0955	RIL-1	fruit, red ripe, S. pimpinellifolium RIL-1	8.33	0	40.42	25.84	14.17	1.66	0.72	0	0.3	0.06	0.13	0	0	0	0	0.07	0
S0956	RIL-3	fruit, red ripe, S. pimpinellifolium RIL-3	0.96	0.06	48.01	25.81	10.23	1	0.26	0	0.42	0	0.21	0	0	0	0.36	0	0
S0957	RIL-4	fruit, red ripe, S. pimpinellifolium RIL-4	4.1	0.04	47.11	30.4	10.53	1.23	0.49	0.05	0	0	0.28	0	0	0	0	0.09	0
S0958	RIL-5	fruit, red ripe, S. pimpinellifolium RIL-5	1.08	0	25.29	12.28	5.58	0.45	0.12	0	0	0.1	0.07	0	0	0	0	0	0
S0959	RIL-6	fruit, red ripe, S. pimpinellifolium RIL-6	6.06	0.07	45.72	20.31	12.71	0.83	0.61	0	0.11	0	0.31	0	0	0	0	0.13	0
S0960	RIL-7	fruit, red ripe, S. pimpinellifolium RIL-7	4.7	0.06	41.11	21.21	13.29	0.9	0.89	0	0.33	0	0	0	0	0	0	0.04	0
S0961	RIL-11	fruit, red ripe, S. pimpinellifolium RIL-11	4.82	0.13	39.33	22.95	9.37	1.16	0.62	0.04	0.18	0.01	0.2	0	0	0	0	0	0
S0962	RIL-12	fruit, red ripe, S. pimpinellifolium RIL-12	1.04	0.07	43.68	20.3	14.15	1.95	1.01	0.03	0.7	0	0.27	0	0	0	0.05	0.24	0
S0963	RIL-13	fruit, red ripe, S. pimpinellifolium RIL-13	1.74	0.09	50.24	28.22	8.11	1.68	1.33	0	2.02	0.01	0.37	0.04	0	0	0	0	0
S0964	RIL-14	fruit, red ripe, S. pimpinellifolium RIL-14	0.92	0	22.97	16.76	17.33	1.12	0.31	0	0.03	0	0.23	0	0	0	0	0	0
S0965	RIL-16	fruit, red ripe, S. pimpinellifolium RIL-16	5.52	0.02	36.17	24.11	11.32	0.93	0.48	0.03	0.08	0	0.29	0	0	0	0	0.05	0
S0966	RIL-18	fruit, red ripe, S. pimpinellifolium RIL-18	5.08	0.04	39.79	28.09	12.94	1.26	0.31	0	0.3	0	0.61	0	0	0	0.04	0.07	0
S0967	RIL-19	fruit, red ripe, S. pimpinellifolium RIL-19	5.46	0	41.8	24.49	10.29	0.9	0.23	0	0.06	0	0.11	0.05	0	0.03	0	0.17	0
S0968	RIL-20	fruit, red ripe, S. pimpinellifolium RIL-20	6.34	0.04	65.39	23.08	16.44	0.99	0.74	0.14	0.27	0.04	0.42	0	0	0.05	0	0.2	0
S0969	RIL-21	fruit, red ripe, S. pimpinellifolium RIL-21	5.15	0	73.5	30.85	18.06	2.08	0.76	0	0.28	0	0.19	0	0	0	0	0.07	0
S0970	RIL-22	fruit, red ripe, S. pimpinellifolium RIL-22	1.76	0.12	43.78	19.89	10.41	1.56	0.86	0	0.15	0	0.47	0	0	0	0	0	0
S0971	RIL-23	fruit, red ripe, S. pimpinellifolium RIL-23	3.58	0.06	41.91	23.16	6.61	0.63	0.76	0.04	0.06	0	0.09	0	0	0	0	0.04	0
S0972	RIL-24	fruit, red ripe, S. pimpinellifolium RIL-24	3.33	0.03	51.39	22.39	11.59	0.99	0.76	0.04	0.15	0	0.2	0	0	0	0	0	0
S0973	RIL-25	fruit, red ripe, S. pimpinellifolium RIL-25	2.56	0	47.8	23.81	10.96	0.83	0.61	0.02	0.02	0.01	0.3	0	0	0	0.04	0.14	0.07
S0974	RIL-26	fruit, red ripe, S. pimpinellifolium RIL-26	1.61	0	38.49	34.47	15.16	1.03	0.45	0.05	0.38	0	0.33	0	0	0	0	0	0
S0975	RIL-27	fruit, red ripe, S. pimpinellifolium RIL-27	4.22	0.03	45.5	33.5	17.27	1.65	1.07	0.09	0.71	0	0.28	0	0	0	0	0.14	0.08
S0976	RIL-28	fruit, red ripe, S. pimpinellifolium RIL-28	4.71	0	38.48	28.56	20.73	1.01	1.76	0	0	0	0.12	0	0	0	0	0.46	0
S0977	RIL-30	fruit, red ripe, S. pimpinellifolium RIL-30	2.83	0.12	38.73	20.07	11.91	0.92	0.83	0	0.1	0	0.32	0	0	0	0	0	0
S0978	RIL-31	fruit, red ripe, S. pimpinellifolium RIL-31	0.52	0	63.24	19.56	11.09	1.16	0.71	0	0.21	0	0.23	0	0	0	0	0	0
S0979	RIL-32	fruit, red ripe, S. pimpinellifolium RIL-32	2.42	0	45.34	24.31	8.21	0.55	0.93	0.05	0	0	0.12	0	0	0	0	0	0
S0980	RIL-33	fruit, red ripe, S. pimpinellifolium RIL-33	3.18	0	39.48	25.71	8.22	1.11	0.39	0	0.41	0	0.39	0	0	0	0	0	0
S0981	RIL-34	fruit, red ripe, S. pimpinellifolium RIL-34	7.29	0.1	57.78	35.56	11.37	0.69	1.01	0.09	0.07	0.04	0.08	0.12	0	0	0	0	0
S0982	RIL-35	fruit, red ripe, S. pimpinellifolium RIL-35	2.95	0.1	55.89	27.21	9.2	0.85	0.7	0	0.18	0	0.21	0	0	0	0	0	0
S0983	RIL-37	fruit, red ripe, S. pimpinellifolium RIL-37	5.93	0	38.69	22.94	9.75	0.37	0.58	0	0	0	0.23	0	0	0	0	0	0
S0984	RIL-38	fruit, red ripe, S. pimpinellifolium RIL-38	2.94	0	40.14	25.75	8.91	0.67	0.39	0.08	0.06	0	0.19	0	0	0	0	0	0
S0985	RIL-39	fruit, red ripe, S. pimpinellifolium RIL-39	4.31	0	50.23	29.88	11.48	1.08	0.56	0	0.11	0	0.41	0	0	0	0	0	0
S0986	RIL-41	fruit, red ripe, S. pimpinellifolium RIL-41	5.63	0	54.23	20.66	9.5	0.42	0.34	0	0	0	0.06	0	0	0	0	0.07	0
S0987	RIL-43	fruit, red ripe, S. pimpinellifolium RIL-43	1.14	0.03	58	28.05	16.16	1.95	0.62	0	0.29	0	0.49	0	0	0	0	0	0
S0988	RIL-45	fruit, red ripe, S. pimpinellifolium RIL-45	2.02	0.03	43.66	24.23	12.72	0.85	0.88	0	0.19	0	0.49	0	0	0	0	0.03	0
S0989	RIL-47	fruit, red ripe, S. pimpinellifolium RIL-47	2.23	0.05	51.12	21.32	15.94	0.6	0.54	0	0.06	0.02	0.24	0	0	0	0	0.17	0
S0990	RIL-48	fruit, red ripe, S. pimpinellifolium RIL-48	4.27	0	34.88	19.49	15.64	0.7	0.68	0	0.03	0	0.21	0	0	0	0	0	0
S0991	RIL-49	fruit, red ripe, S. pimpinellifolium RIL-49	2.22	0	48.59	24.02	14.99	1.03	0.57	0	0.78	0	0.05	0	0	0	0.32	0.14	0
S0992	RIL-50	fruit, red ripe, S. pimpinellifolium RIL-50	6.24	0.03	50.74	35.55	10.97	1.59	0.91	0.03	0.66	0	0.21	0.14	0	0	0.05	0.25	0
S0993	RIL-52	fruit, red ripe, S. pimpinellifolium RIL-52	2.1	0	51.68	42.11	19.05	1.33	0.6	0	0.66	0.02	0.8	0.04	0	0	0	0.39	0
S0994	RIL-53	fruit, red ripe, S. pimpinellifolium RIL-53	1.79	0.1	29.71	23.19	10.6	0.66	0.43	0	0	0	0.09	0	0	0	0	0	0
S0995	RIL-54	fruit, red ripe, S. pimpinellifolium RIL-54	7.23	0.04	42.59	25.69	15.8	0.91	0.17	0	0.14	0.02	0.37	0	0	0	0	0.33	0
S0996	RIL-55	fruit, red ripe, S. pimpinellifolium RIL-55	1.33	0.02	40.62	20.49	10.6	1.14	0.62	0	0.09	0	0.13	0	0	0	0.04	0	0
S0997	RIL-56	fruit, red ripe, S. pimpinellifolium RIL-56	5.53	0.12	39.06	21.86	8.27	0.87	0.78	0	0.36	0	0.25	0	0	0	0	0.04	0
S0998	RIL-57	fruit, red ripe, S. pimpinellifolium RIL-57	4.69	0	38.01	23.17	17.17	1.03	0.27	0	0.51	0	0.25	0	0	0	0	0	0
S0999	RIL-58	fruit, red ripe, S. pimpinellifolium RIL-58	3.34	0.03	42.68	20.1	11.03	1.05	0.39	0	0.18	0	0.13	0	0	0	0	0	0
S1000	RIL-62	fruit, red ripe, S. pimpinellifolium RIL-62	0.61	0	52.09	24.55	14.48	1.04	1.18	0	0.47	0	0.25	0	0	0	0.12	0	0
S1001	RIL-63	fruit, red ripe, S. pimpinellifolium RIL-63	0.27	0	42.99	36.03	9.48	0.75	0.61	0	0.24	0	0.18	0	0	0	0	0	0
S1002	RIL-65	fruit, red ripe, S. pimpinellifolium RIL-65	4.17	0.05	44.68	21.06	10.83	1.08	0.59	0	0.09	0	0.05	0	0	0	0	0	0
S1003	RIL-66	fruit, red ripe, S. pimpinellifolium RIL-66	1.08	0	34.91	24.47	11.12	0.97	0.59	0.1	0.36	0	0.12	0	0	0	0	0.08	0
S1004	RIL-67	fruit, red ripe, S. pimpinellifolium RIL-67	5.67	0.06	36.42	26.59	9.26	1.31	0.59	0.07	0.2	0	0.27	0.08	0	0	0	0	0
S1005	RIL-68	fruit, red ripe, S. pimpinellifolium RIL-68	1.47	0.11	34.63	21.15	7.64	0.81	0.55	0.1	0.07	0.09	0	0	0	0.04	0	0	0
S1006	RIL-69	fruit, red ripe, S. pimpinellifolium RIL-69	5.51	0	37.38	22.17	15.42	2.59	0.92	0	1.23	0	0.55	0.09	0	0	0	0.2	0
S1007	RIL-71	fruit, red ripe, S. pimpinellifolium RIL-71	5.02	0.06	40.79	23.24	11.07	1.18	0.74	0	1.72	0	0.35	0	0	0	0	0	0
S1008	RIL-72	fruit, red ripe, S. pimpinellifolium RIL-72	0.97	0	42.73	21.43	11.54	0.56	0.3	0	0.1	0	0.21	0	0	0	0	0	0
S1009	RIL-73	fruit, red ripe, S. pimpinellifolium RIL-73	4.31	0	40.58	20.49	22.65	0.76	0.71	0	0.33	0	0.36	0	0	0	0	0.04	0
S1010	RIL-75	fruit, red ripe, S. pimpinellifolium RIL-75	8.55	0.21	32.88	29.31	9.2	0.65	0.22	0	0.13	0	0.37	0	0	0	0	0	0
S1011	RIL-76	fruit, red ripe, S. pimpinellifolium RIL-76	0.55	0	48.02	28	10.42	0.92	0.38	0.03	0.07	0	0.3	0	0	0	0	0	0
S1012	RIL-77	fruit, red ripe, S. pimpinellifolium RIL-77	5.16	0.17	37.5	32.34	6.36	1.49	0.54	0	0.46	0	0.6	0.05	0	0	0	0.34	0
S1013	RIL-78	fruit, red ripe, S. pimpinellifolium RIL-78	0.88	0.09	41.78	17.67	9.04	0.66	0.41	0	0.08	0.02	0	0	0	0	0	0	0
S1014	RIL-79	fruit, red ripe, S. pimpinellifolium RIL-79	3.1	0	33.89	23.73	28.41	0.74	0.67	0	0.18	0	0.1	0	0	0	0	0.13	0
S1015	RIL-80	fruit, red ripe, S. pimpinellifolium RIL-80	9.58	0.09	34.87	29.87	11.19	1.94	1.14	0	1.05	0.02	0.57	0	0	0	0	0	0
S1016	RIL-81	fruit, red ripe, S. pimpinellifolium RIL-81	0.91	0.04	42.48	25.01	13.39	0.93	0.73	0	0.11	0	0.26	0	0	0	0.07	0.14	0
S1017	RIL-84	fruit, red ripe, S. pimpinellifolium RIL-84	1.72	0	46.76	26.88	11.27	1.21	0.59	0	0.33	0	0.19	0	0	0	0	0	0
S1018	RIL-85	fruit, red ripe, S. pimpinellifolium RIL-85	4.32	0.05	49.73	30.8	9.28	0.99	0.36	0	0.34	0	0.28	0	0	0	0.05	0	0
S1019	RIL-88	fruit, red ripe, S. pimpinellifolium RIL-88	4.66	0.08	33.69	23.81	9.66	0.88	0.67	0	0.1	0.02	0.14	0	0	0	0	0	0
S1020	RIL-90	fruit, red ripe, S. pimpinellifolium RIL-90	4.33	0.03	40.63	21.36	8.39	0.82	0.6	0	0.18	0	0.21	0	0	0	0	0	0
S1021	RIL-91	fruit, red ripe, S. pimpinellifolium RIL-91	2.5	0.13	38.08	18.4	13.03	0.16	0.58	0	0.12	0.02	0.13	0	0	0	0	0.33	0
S1022	RIL-95	fruit, red ripe, S. pimpinellifolium RIL-95	0.89	0.02	39.99	14.18	12.57	0.44	0.35	0	0.02	0	0.08	0	0	0	0	0	0
S1023	RIL-96	fruit, red ripe, S. pimpinellifolium RIL-96	4.74	0.16	39.22	23.47	5.65	0.93	0.33	0.02	0.4	0	0.22	0	0	0	0.06	0.13	0
S1024	RIL-97	fruit, red ripe, S. pimpinellifolium RIL-97	4.32	0.05	41.44	31.01	9.19	0.97	0.58	0	0.17	0	0.13	0	0	0	0	0.09	0
S1025	RIL-98	fruit, red ripe, S. pimpinellifolium RIL-98	0.8	0.18	49.81	33.76	8.05	0.94	0.29	0	0.07	0	0.33	0	0	0	0	0.28	0
S1026	RIL-99	fruit, red ripe, S. pimpinellifolium RIL-99	8	0.09	43.76	24.72	8.88	1.6	0.54	0	0.16	0	0.17	0	0	0	0.05	0	0
S1027	RIL-100	fruit, red ripe, S. pimpinellifolium RIL-100	3.3	0	39.74	23.44	14.69	0.76	0.56	0	0.63	0	0.3	0.07	0	0	0	0	0
S1028	RIL-101	fruit, red ripe, S. pimpinellifolium RIL-101	1.92	0	36.79	22.67	8.61	1.41	0.56	0	0.51	0.02	0.28	0	0	0	0	0	0
S1029	RIL-102	fruit, red ripe, S. pimpinellifolium RIL-102	0.7	0	38.22	18.11	13.08	0.6	0.51	0	0.09	0.01	0.04	0	0	0.02	0	0	0
S1030	RIL-103	fruit, red ripe, S. pimpinellifolium RIL-103	3.04	0	37.2	23.04	10.23	0.94	0.41	0	0.06	0	0.15	0	0	0	0	0	0
S1031	RIL-105	fruit, red ripe, S. pimpinellifolium RIL-105	6.72	0.19	41.05	33.37	9.18	1.26	0.85	0	0.91	0	0.47	0.05	0	0	0	0.31	0
S1032	RIL-107	fruit, red ripe, S. pimpinellifolium RIL-107	6.57	0	35.56	25.22	12.07	1.34	1.01	0	0.36	0	0.66	0	0	0	0	0.14	0
S1033	RIL-108	fruit, red ripe, S. pimpinellifolium RIL-108	5.91	0	35.46	30.1	10.21	0.89	0.37	0	0.28	0	0.24	0	0	0	0	0	0
S1034	RIL-109	fruit, red ripe, S. pimpinellifolium RIL-109	3.47	0	51.08	41.14	8.5	1.29	0.49	0	0.41	0	0.07	0	0	0	0	0	0
S1035	RIL-111	fruit, red ripe, S. pimpinellifolium RIL-111	1.47	0	36.6	22.87	11.7	1.02	0.43	0	0.07	0	0.3	0	0	0	0	0	0
S1036	RIL-112	fruit, red ripe, S. pimpinellifolium RIL-112	0.86	0.04	44.18	28.34	11.4	1.01	0.67	0.03	0.12	0	0.25	0	0	0	0	0	0
S1037	RIL-113	fruit, red ripe, S. pimpinellifolium RIL-113	5.2	0.05	41.02	35.98	11.47	1.33	0.41	0	0.41	0	0.18	0	0	0	0	0.14	0
S1038	RIL-114	fruit, red ripe, S. pimpinellifolium RIL-114	1.03	0	38.47	18.58	29.58	1.02	0.72	0	0	0	0.28	0	0	0	0	0	0
S1039	RIL-115	fruit, red ripe, S. pimpinellifolium RIL-115	1.25	0	43.76	22.28	7.92	0.57	0.39	0.05	0.02	0	0.09	0	0	0	0	0	0
S1040	RIL-116	fruit, red ripe, S. pimpinellifolium RIL-116	1.73	0.06	38.44	28.47	14.5	0.77	0.33	0.03	0.07	0	0.26	0	0	0	0	0.35	0
S1041	RIL-117	fruit, red ripe, S. pimpinellifolium RIL-117	5	0	41.16	23.26	8.37	0.6	0.55	0	0	0	0.33	0	0	0	0	0	0
S1042	RIL-118	fruit, red ripe, S. pimpinellifolium RIL-118	1.16	0.06	48.76	26.57	14.31	0.72	0.71	0	0.58	0	0.11	0	0	0	0	0	0.13
S1043	RIL-120	fruit, red ripe, S. pimpinellifolium RIL-120	5.47	0.05	41.91	19.81	23.95	0.7	1.03	0	0	0.02	0.12	0	0	0	0	0.06	0
S1044	RIL-121	fruit, red ripe, S. pimpinellifolium RIL-121	3.76	0	39.1	27.83	16.15	0.99	0.81	0	0.09	0	0.2	0	0	0	0	0	0
S1045	RIL-122	fruit, red ripe, S. pimpinellifolium RIL-122	4.19	0	35.61	21.93	9.95	0.88	0.32	0.08	0.12	0.03	0.4	0	0	0	0	0	0
S1046	RIL-123	fruit, red ripe, S. pimpinellifolium RIL-123	0.08	0	38.74	27.88	10.69	1.41	0.72	0	0.29	0.02	0.35	0	0	0	0	0.16	0
S1047	RIL-124	fruit, red ripe, S. pimpinellifolium RIL-124	4.98	0.06	41.46	31.29	8.92	0.95	0.64	0	0.2	0	0.22	0	0	0	0	0.03	0
S1048	RIL-125	fruit, red ripe, S. pimpinellifolium RIL-125	2.11	0.62	40.26	24.21	11.7	1	0.83	0	0.15	0	0.11	0	0	0	0	0	0
S1049	RIL-126	fruit, red ripe, S. pimpinellifolium RIL-126	4.45	0	40.98	23.52	8.85	0.9	0.25	0	0.19	0.03	0.07	0	0	0	0	0	0
S1050	RIL-128	fruit, red ripe, S. pimpinellifolium RIL-128	0.77	0	41.23	20.82	15.19	0.55	0.71	0	0	0	0.15	0	0	0	0	0	0
S1051	RIL-129	fruit, red ripe, S. pimpinellifolium RIL-129	6.16	0.07	34.14	32.24	7.92	1.29	0.29	0	0.06	0	0.43	0	0	0	0	0	0
S1052	RIL-130	fruit, red ripe, S. pimpinellifolium RIL-130	1.91	0	39.37	23.49	9.92	1	0.65	0.04	0.08	0.02	0.22	0	0	0	0	0	0
S1053	RIL-131	fruit, red ripe, S. pimpinellifolium RIL-131	0.59	0	32.54	23.42	13.24	0.81	0.53	0.16	0.04	0	0	0	0	0	0	0.15	0
S1054	RIL-132	fruit, red ripe, S. pimpinellifolium RIL-132	0.8	0.05	30.37	29.69	8.14	0.96	0.51	0	0.1	0	0.09	0	0	0	0	0.1	0
S1055	RIL-133	fruit, red ripe, S. pimpinellifolium RIL-133	3.73	0.04	37.92	23.09	10.06	1.41	0.83	0	0.84	0.02	0.27	0.06	0	0	0	0	0
S1056	RIL-134	fruit, red ripe, S. pimpinellifolium RIL-134	2.81	0	47.09	27.04	14.24	1.03	0.46	0	0.15	0	0.15	0	0	0	0.06	0.31	0
S1057	RIL-135	fruit, red ripe, S. pimpinellifolium RIL-135	1.25	0	37.42	26.9	8.4	0.64	0.54	0	0.21	0	0.16	0.09	0	0	0	0.06	0
S1058	RIL-137	fruit, red ripe, S. pimpinellifolium RIL-137	4.73	0.15	30.59	24.53	9.87	0.68	0.6	0	0.2	0.01	0.28	0.02	0	0	0	0	0
S1059	RIL-139	fruit, red ripe, S. pimpinellifolium RIL-139	1.65	0.41	29.28	32.79	12.1	0.98	0.68	0.06	0.73	0	1.35	0.04	0	0	0	0.03	0
S1060	RIL-140	fruit, red ripe, S. pimpinellifolium RIL-140	6.81	0.17	49.1	28.69	9.44	1.01	0.46	0	0.23	0	0.46	0	0	0	0.04	0	0
S1061	RIL-142	fruit, red ripe, S. pimpinellifolium RIL-142	2.75	0.02	43.12	26.65	9.09	1.01	0.52	0	0.19	0	0.2	0.02	0	0	0	0	0
S1062	RIL-143	fruit, red ripe, S. pimpinellifolium RIL-143	0.44	0	34.69	23.34	8.51	0.26	0.23	0.06	0.03	0.01	0.11	0	0	0	0	0	0
S1063	RIL-144	fruit, red ripe, S. pimpinellifolium RIL-144	2.18	0.05	51.36	25.5	17.09	1.04	0.76	0	0.27	0	0.19	0.07	0	0.06	0	0	0
S1064	RIL-145	fruit, red ripe, S. pimpinellifolium RIL-145	8.81	0.13	25.45	18.85	7.65	0.63	0.42	0.17	0.28	0.14	0.41	0.11	0	0.02	0	0.13	0.05
S1065	RIL-146	fruit, red ripe, S. pimpinellifolium RIL-146	3.75	0	61.76	28.12	9.5	0.69	0.28	0	0.21	0	0.4	0	0	0	0.14	0.09	0
S1066	RIL-147	fruit, red ripe, S. pimpinellifolium RIL-147	0.54	0.03	60.76	25.74	8.98	1.32	0.65	0	0.33	0	0.2	0	0	0	0.04	0.15	0
S1067	RIL-148	fruit, red ripe, S. pimpinellifolium RIL-148	3.6	0	44.1	17.13	7.81	0.67	0.6	0	0.06	0.02	0.32	0	0	0	0.03	0	0.1
S1068	RIL-149	fruit, red ripe, S. pimpinellifolium RIL-149	1.86	0	24.13	19.86	10.27	0.82	0.56	0	0.28	0	0.18	0	0	0	0	0	0
S1069	RIL-150	fruit, red ripe, S. pimpinellifolium RIL-150	4.67	0.02	37.22	24.51	9.33	0.89	0.46	0.02	0.42	0	0.18	0	0	0	0	0.15	0
S1070	RIL-151	fruit, red ripe, S. pimpinellifolium RIL-151	1.85	0.05	32.94	20.92	10.59	0.46	0.14	0.12	0.19	0.02	0.1	0	0	0	0	0.06	0
S1071	RIL-152	fruit, red ripe, S. pimpinellifolium RIL-152	2.22	0.06	30.82	21.65	10.45	0.78	0.6	0.06	0.13	0	0.25	0	0	0	0.05	0	0
S1072	RIL-153	fruit, red ripe, S. pimpinellifolium RIL-153	2.51	0	56.27	18.7	10.56	2.13	0.7	0	0.22	0	0.08	0	0	0	0	0.46	0
S1073	RIL-154	fruit, red ripe, S. pimpinellifolium RIL-154	4.31	0.03	49.22	24.5	16.7	0.62	0.94	0	0.4	0.01	0.3	0	0	0.03	0	0.04	0
S1074	RIL-155	fruit, red ripe, S. pimpinellifolium RIL-155	1.27	0.04	47.74	24.89	17.65	0.56	0.31	0	0.12	0	0	0.38	0	0	0	0.41	0
S1075	RIL-156	fruit, red ripe, S. pimpinellifolium RIL-156	8.68	0	42.87	20.37	8.69	1.22	0.84	0	1.26	0	0.2	0	0	0	0	0.12	0
S1076	RIL-159	fruit, red ripe, S. pimpinellifolium RIL-159	1.67	0.04	47.41	26.78	19.91	0.79	0.76	0	0.11	0	0.15	0	0	0	0	0	0
S1077	RIL-160	fruit, red ripe, S. pimpinellifolium RIL-160	5.28	0.14	46.76	22.53	19.14	1.56	0.79	0	0.06	0	0.41	0	0	0	0	0.08	0
S1078	RIL-161	fruit, red ripe, S. pimpinellifolium RIL-161	1.01	0.05	48.34	32.01	10.62	0.68	0.4	0	0.48	0.02	0.51	0.06	0	0	0.08	0	0
S1079	RIL-162	fruit, red ripe, S. pimpinellifolium RIL-162	3.55	0.13	45.31	30.14	15.02	1.79	1.37	0.16	1.67	0	0.32	0	0	0	0	0	0
S1080	RIL-164	fruit, red ripe, S. pimpinellifolium RIL-164	4.29	0.03	51.26	20.87	10.15	0.88	0.74	0	0	0	0.22	0	0	0	0	0.09	0
S1081	RIL-165	fruit, red ripe, S. pimpinellifolium RIL-165	5.57	0.1	57.72	32.93	11.63	0.99	0.88	0.13	0.3	0	0.29	0	0	0	0.04	0	0
S1082	RIL-167	fruit, red ripe, S. pimpinellifolium RIL-167	4.23	0	63.22	33.6	15.42	1.13	0.72	0.12	0.2	0	0.3	0	0	0	0.04	0.24	0
S1083	RIL-168	fruit, red ripe, S. pimpinellifolium RIL-168	0.24	0.03	56.16	26.79	10.06	1.18	1.39	0	0.36	0	0	0	0	0	0	0	0
S1084	RIL-169	fruit, red ripe, S. pimpinellifolium RIL-169	5.1	0.03	51.58	17.41	10.6	1.21	0.54	0.04	0.37	0.01	0.35	0	0	0	0.18	0	0
S1085	RIL-171	fruit, red ripe, S. pimpinellifolium RIL-171	0.69	0	46.9	20.06	24.62	0.68	0.68	0	0.24	0.06	0.07	0	0	0	0.14	0.25	0
S1086	RIL-172	fruit, red ripe, S. pimpinellifolium RIL-172	2.37	0.25	33.99	19.93	14.4	1.05	0.29	0.06	0.37	0.02	0.22	0	0	0	0	0	0
