# Supplementary material for: Genome-Wide Identification and Molecular Characterization of the Growth-Regulating Factors-Interacting Factor Gene Family in Tomato
Source: Genes (Basel). 2020 Nov 28;11(12):1435. doi: 10.3390/genes11121435 (PMC7760089; doi:10.3390/genes11121435)
Supplement: Supplementary file 1 [file genes-11-01435-s001.zip › Supplementary Files/Table S4. List of transcriptome analysis .xlsx]

## Sheet: Sheet1
list of transcriptome analysis
D003: Transcriptome profiling of pennellii Ils
D004: Transcriptome analysis of various tissues in tomato cultivar Heinz and the wild relative Solanum pimpinellifolium
D005: Transcriptome profiling of young flower buds of WT, sun, ovate and fs8.1 NILs in the LA1589 background
D006: Transcriptome analysis of various tissues in wild species S. pimpinellifolium, LA1589
D007: Transcriptome sequencing of tomato leaves treated with different bacteria and PAMPs
D008: Transcriptome or gene expression of various fruit tissue in FW3.2 NILs
D009: Tissue-specific transcriptome profiling of Solanum pimpinellifolium ovaries and fruit using LCM-coupled to RNA-seq
D010: Transcriptome sequencing of leaves of resistant (RG-PtoR) and susceptible (RG-prf3 and RG-prf19) tomato plants treated with Pst DC3000
D011: Transcriptome sequencing of tomato leaves trated with diferent Pst DC3000 mutant strains
D012: Transcriptome profiling of anthesis-stage ovaries from the fs8.1 backcrossed lines in Rio Grande background
D013: Domain-wise effect of AvrPto on the tomato transcriptome 6 hours post inoculation
D014: Transcriptome sequencing of Pti1 silenced plants after treatment of Pst DC3000ΔAvrPtoΔAvrPtoB
D015: Gene expression in IM/FM, 2 dpi, 4 dpi and 6 dpi floral buds of wild type, lc, fas and lc/fas in the LA1589 background
D016: RNA-Seq analysis on tomato anthesis flowers of ovate/sov1 NILs in the LA1589 background
D017: Transcriptome profiling of three fruit tissues from the fw11.3 NILs in cultivated background
D018: Transcriptome profiling of three fruit tissues from the sun NILs in cultivated background
D019: Transcriptome profiling of ripe fruits of S. lycopersicoides ILs
D020: Transcriptome profiling of ripe fruits of S. pimpinellifolium RILs
